# Supplementary material for: Engineering β-ketoamine covalent organic frameworks for photocatalytic overall water splitting
Source: Nat Commun. 2023 Feb 3;14:593. doi: 10.1038/s41467-023-36338-x (PMC9898260; doi:10.1038/s41467-023-36338-x)
Supplement: Supplementary file 3 — Supplementary Data 1 [file 41467_2023_36338_MOESM3_ESM.xlsx]

## Sheet: Sheet1
	Atomic coordinates of the computational COF structures
	TpBpy-NS
	1
		29.8167	0	0
		-14.9132	25.8205	0
		0.00212263	-0.00206028	13.9953
		C	N	O	H
		48	12	6	30
	Direct
		0.310242	0.70031	0.114381
		0.277585	0.643842	0.114619
		0.376347	0.60053	0.115658
		0.452185	0.588616	0.116965
		0.50652	0.614642	0.117385
		0.531663	0.586132	0.117334
		0.502571	0.531558	0.117028
		0.426186	0.534	0.116599
		0.527586	0.499139	0.11714
		0.517296	0.41713	0.118023
		0.571083	0.435839	0.117455
		0.60391	0.48974	0.116794
		0.581902	0.52118	0.116614
		0.637454	0.410427	0.117414
		0.650842	0.371976	0.116964
		0.706131	0.388817	0.116749
		0.299699	0.609896	0.114364
		0.356157	0.633711	0.114612
		0.399495	0.775798	0.115728
		0.411413	0.863555	0.116981
		0.385378	0.891849	0.117347
		0.41388	0.945504	0.117293
		0.468464	0.971013	0.11703
		0.466029	0.892193	0.116625
		0.500869	0.0284586	0.117141
		0.582874	0.10021	0.118025
		0.564156	0.135278	0.117494
		0.510254	0.114174	0.116816
		0.478819	0.0607157	0.116618
		0.589559	0.227058	0.117504
		0.628015	0.278905	0.117004
		0.611187	0.317358	0.116821
		0.390112	0.689784	0.114366
		0.366302	0.722424	0.114663
		0.22421	0.623641	0.11569
		0.136454	0.547804	0.116993
		0.108122	0.493468	0.11738
		0.0544665	0.468335	0.117323
		0.0289846	0.497424	0.117028
		0.107845	0.573808	0.116636
		0.971538	0.472406	0.117157
		0.899815	0.482691	0.118045
		0.864724	0.428914	0.117499
		0.88579	0.396084	0.116802
		0.939249	0.418092	0.116606
		0.772915	0.362548	0.117392
		0.721075	0.349157	0.116943
		0.682621	0.293873	0.116771
		0.427306	0.61768	0.11622
		0.450309	0.506679	0.116663
		0.496247	0.447212	0.117861
		0.588362	0.400245	0.117409
		0.382352	0.809602	0.116239
		0.493345	0.943641	0.1167
		0.552802	0.0490726	0.117849
		0.599749	0.18816	0.117451
		0.190399	0.572683	0.116258
		0.0563915	0.549689	0.116689
		0.95095	0.503732	0.11788
		0.811843	0.411639	0.117371
		0.439034	0.709866	0.114042
		0.740047	0.436608	0.116426
		0.290183	0.729165	0.114057
		0.563387	0.303449	0.116611
		0.270835	0.560973	0.114048
		0.696516	0.259977	0.116492
		0.349141	0.558911	0.116064
		0.448554	0.658349	0.115555
		0.528535	0.656915	0.117427
		0.573836	0.606743	0.117512
		0.383855	0.511352	0.116079
		0.490458	0.375211	0.118527
		0.645918	0.507187	0.116282
		0.607515	0.563	0.115918
		0.562287	0.360219	0.117107
		0.668804	0.450662	0.117588
		0.441115	0.790216	0.116125
		0.341683	0.790164	0.11552
		0.343101	0.871567	0.117398
		0.393262	0.967055	0.117433
		0.488678	0.87252	0.116116
		0.6248	0.115304	0.118527
		0.492799	0.138721	0.116275
		0.436996	0.0444907	0.115936
		0.639787	0.202132	0.11708
		0.549323	0.218176	0.117766
		0.209801	0.650841	0.116097
		0.209829	0.551445	0.115575
		0.128374	0.471451	0.11741
		0.0328918	0.426162	0.117509
		0.127536	0.616135	0.116112
		0.884745	0.509538	0.118506
		0.86122	0.354076	0.116208
		0.955449	0.392476	0.115893
		0.797905	0.437723	0.117021
		0.781771	0.331179	0.117591
	TpBpy-2-NS
	CIF	file
	1
		29.9386	0	0
		-14.5431	25.6249	0
		-0.0100007	-0.0798754	10.3247
		C	N	O	H
		48	12	6	30
	Direct
		0.30961	0.701904	0.118519
		0.275994	0.645162	0.121611
		0.370675	0.596687	0.111834
		0.442066	0.578431	0.108423
		0.515211	0.573022	0.0771318
		0.4916	0.520344	0.114592
		0.414581	0.526348	0.150043
		0.519216	0.490658	0.113212
		0.566255	0.430092	0.107599
		0.595925	0.483337	0.140127
		0.571923	0.513342	0.142448
		0.635139	0.40781	0.113067
		0.650998	0.37081	0.111777
		0.706382	0.390318	0.122334
		0.296336	0.609153	0.120318
		0.352051	0.631414	0.108748
		0.398395	0.775574	0.0976164
		0.414007	0.864781	0.106331
		0.392777	0.896695	0.137709
		0.424971	0.950303	0.139748
		0.477331	0.971533	0.10886
		0.513496	0.0279668	0.110888
		0.598819	0.101871	0.141739
		0.57832	0.134552	0.112706
		0.497789	0.0646752	0.0822281
		0.597176	0.225117	0.104597
		0.633159	0.278029	0.109103
		0.613832	0.31505	0.101772
		0.386745	0.687534	0.0962239
		0.364625	0.722221	0.103604
		0.223635	0.627038	0.125085
		0.134673	0.555957	0.127272
		0.0563075	0.482644	0.156128
		0.0285494	0.50843	0.126958
		0.111429	0.585891	0.0951517
		0.972105	0.481548	0.129522
		0.866123	0.435996	0.133778
		0.888141	0.404368	0.107495
		0.941267	0.427641	0.105092
		0.775718	0.367335	0.128941
		0.723883	0.351999	0.124533
		0.687819	0.295709	0.121971
		0.439823	0.49758	0.152626
		0.493746	0.437048	0.0821097
		0.493615	0.93554	0.075824
		0.565911	0.0484292	0.141443
		0.0582678	0.561631	0.0950673
		0.945478	0.508783	0.156594
		0.491712	0.601459	0.0740675
		0.51594	0.407417	0.079462
		0.463454	0.883834	0.0750689
		0.528722	0.116324	0.0833848
		0.107422	0.505053	0.156073
		0.894508	0.487397	0.15806
		0.420435	0.610814	0.100763
		0.585955	0.395985	0.102684
		0.382572	0.81077	0.108526
		0.610944	0.188371	0.115137
		0.187782	0.576472	0.130287
		0.81329	0.417229	0.134947
		0.434413	0.705713	0.0813772
		0.738017	0.438681	0.129343
		0.290885	0.732205	0.127711
		0.566427	0.299166	0.0887309
		0.266764	0.560453	0.128814
		0.704289	0.26349	0.130338
		0.342716	0.555397	0.123577
		0.44419	0.65059	0.0849187
		0.374926	0.508995	0.182468
		0.636457	0.500801	0.165412
		0.593924	0.554424	0.170484
		0.560628	0.356161	0.0900521
		0.664761	0.448726	0.122708
		0.439427	0.790164	0.0849283
		0.342792	0.793055	0.121601
		0.352251	0.879335	0.162697
		0.409832	0.975805	0.168166
		0.639393	0.118538	0.16631
		0.457919	0.0514052	0.0545006
		0.6508	0.204847	0.12657
		0.55642	0.212362	0.0931258
		0.211134	0.656136	0.124139
		0.202801	0.551359	0.136828
		0.0359584	0.441476	0.183314
		0.134121	0.62672	0.0678041
		0.864529	0.362891	0.0858897
		0.958934	0.403992	0.080739
		0.799858	0.443771	0.139732
		0.786118	0.336652	0.128324
		0.453	0.417118	0.0557961
		0.419662	0.457517	0.187587
		0.0395874	0.583868	0.0669987
		0.580556	0.0223767	0.167714
		0.966832	0.550439	0.180371
		0.533379	0.949541	0.0464162
		0.555278	0.593072	0.0456042
	TpBD-NS
	CIF	file
	1
		29.8167	0	0
		-14.9132	25.8205	0
		0.00212449	-0.00207426	13.9953
		C	N	O	H
		54	6	6	36
	Direct
		0.312196	0.701639	0.119908
		0.278429	0.64563	0.121274
		0.373255	0.598192	0.119507
		0.445779	0.582474	0.118548
		0.521224	0.573717	0.0930973
		0.492881	0.5209	0.117352
		0.417204	0.530044	0.144691
		0.51689	0.488344	0.116256
		0.562735	0.425726	0.114457
		0.592457	0.478401	0.138375
		0.569548	0.508996	0.13891
		0.633071	0.406394	0.11752
		0.648803	0.369764	0.118122
		0.704287	0.38898	0.121934
		0.298678	0.610293	0.121444
		0.354686	0.632548	0.118726
		0.401932	0.774819	0.111477
		0.417052	0.862902	0.107996
		0.395243	0.893525	0.132804
		0.425591	0.947125	0.13208
		0.478232	0.971559	0.106624
		0.511012	0.0281304	0.107835
		0.594955	0.104793	0.134638
		0.574154	0.136479	0.111385
		0.49094	0.0604539	0.0837716
		0.593575	0.226176	0.113256
		0.630227	0.278535	0.115892
		0.611021	0.314804	0.113968
		0.390004	0.688106	0.114596
		0.367739	0.721873	0.115175
		0.225482	0.626987	0.121874
		0.137318	0.554337	0.118916
		0.0529705	0.47844	0.140463
		0.0286401	0.507071	0.117507
		0.113624	0.583131	0.0933644
		0.972052	0.483176	0.119024
		0.863623	0.437688	0.122533
		0.886319	0.408411	0.093938
		0.939828	0.431085	0.0927492
		0.773984	0.367101	0.122421
		0.721555	0.351241	0.12116
		0.685222	0.295739	0.119991
		0.440665	0.499987	0.143704
		0.487682	0.435427	0.0929542
		0.499115	0.940257	0.0800205
		0.56366	0.0514052	0.132951
		0.06009	0.559608	0.0932599
		0.948646	0.512078	0.146528
		0.498191	0.604239	0.0937082
		0.51007	0.404401	0.0921541
		0.46922	0.886724	0.0801334
		0.521862	0.113953	0.0850022
		0.106558	0.501586	0.141267
		0.895227	0.489847	0.148255
		0.423684	0.613992	0.116262
		0.583286	0.392916	0.112624
		0.385877	0.809277	0.112614
		0.607054	0.189817	0.115245
		0.190924	0.576502	0.122754
		0.810207	0.417004	0.12555
		0.438799	0.706891	0.110465
		0.736336	0.437409	0.125868
		0.293345	0.731632	0.122312
		0.562653	0.298538	0.108766
		0.268694	0.561462	0.124325
		0.70147	0.263579	0.122407
		0.345194	0.556828	0.121791
		0.446061	0.654539	0.11134
		0.561581	0.590813	0.0710356
		0.377094	0.512983	0.167994
		0.633015	0.495263	0.158564
		0.592593	0.549525	0.160063
		0.559494	0.352397	0.108085
		0.662681	0.447287	0.120349
		0.443345	0.788349	0.108661
		0.345331	0.790917	0.118529
		0.354717	0.874774	0.154725
		0.408625	0.97047	0.154376
		0.635557	0.122627	0.15564
		0.450684	0.0432082	0.060957
		0.647555	0.206474	0.12029
		0.552688	0.214902	0.110476
		0.212068	0.654978	0.122173
		0.209198	0.554156	0.125598
		0.0295209	0.437818	0.160717
		0.13684	0.623481	0.0715452
		0.86234	0.36849	0.0701709
		0.957137	0.40847	0.0679256
		0.793318	0.440699	0.128915
		0.785452	0.337607	0.121741
		0.447082	0.418719	0.0728848
		0.418438	0.45969	0.166599
		0.0420952	0.582057	0.0713094
		0.579857	0.0271894	0.153862
		0.972745	0.552227	0.16917
		0.539267	0.958407	0.0561593
		0.520204	0.644987	0.073239
		0.487341	0.363543	0.0728487
		0.48618	0.863613	0.0566817
		0.125159	0.479372	0.161109
		0.87728	0.512243	0.171006
		0.505599	0.137987	0.0634747
		Standard orientation of TpBpy-NS model structure calculated by Gaussian
		6	0	10.0507	-0.032057	-0.142375
		6	0	9.37704	1.23395	-0.048208
		6	0	5.76124	0.168202	-0.268843
		6	0	3.57583	-0.992766	-0.129213
		6	0	2.9044	-2.18152	-0.417892
		6	0	1.49176	-2.17143	-0.47936
		6	0	0.769497	-1.11381	0.0756
		6	0	2.78254	0.087708	0.370035
		6	0	-0.684207	-0.913772	0.054847
		6	0	-2.49735	0.517818	-0.185518
		6	0	-3.45777	-0.482823	0.129491
		6	0	-2.97294	-1.76794	0.41062
		6	0	-1.61027	-1.97938	0.358166
		6	0	-5.88757	-0.94594	0.15253
		6	0	-7.18428	-0.424464	0.267558
		6	0	-8.30034	-1.44016	0.258315
		6	0	7.94415	1.24223	-0.357788
		6	0	7.16117	0.070967	-0.207771
		6	0	9.86539	-2.55507	-0.135818
		6	0	11.9274	-3.86693	0.250887
		6	0	13.3286	-3.81471	0.180155
		6	0	14.0937	-5.00759	0.13729
		6	0	13.4629	-6.22654	0.42124
		6	0	11.3787	-5.15172	0.567272
		6	0	-11.736	7.36363	0.017545
		6	0	-12.0267	5.10334	-0.380294
		6	0	-10.7349	4.75005	0.08229
		6	0	-9.89936	5.79523	0.473741
		6	0	-10.369	7.09779	0.403874
		6	0	-9.16759	2.8257	0.167558
		6	0	-8.9724	1.43675	0.303256
		6	0	-7.52174	0.979351	0.317123
		6	0	7.86818	-1.2145	-0.322405
		6	0	9.2585	-1.28517	-0.093462
		6	0	10.165	2.3956	0.007292
		6	0	10.1771	4.85186	0.061673
		6	0	9.61535	5.98663	-0.509854
		6	0	10.4171	7.13431	-0.63602
		6	0	11.5463	7.28139	0.163536
		6	0	11.3411	5.06496	0.868727
		6	0	-13.3073	-6.46619	-0.183361
		6	0	-11.1416	-5.63052	-0.263388
		6	0	-11.5397	-4.26519	-0.119287
		6	0	-12.9057	-4.04432	0.030693
		6	0	-13.7855	-5.11005	-0.043183
		6	0	-10.7742	-1.92993	-0.078928
		6	0	-9.71443	-1.04616	0.166452
		6	0	-10.0576	0.431598	0.185798
		7	0	4.96479	-0.924156	-0.314709
		7	0	1.45994	-0.026613	0.486454
		7	0	-1.16356	0.30097	-0.260587
		7	0	-4.82657	-0.120862	-0.000205
		7	0	11.1976	-2.69789	0.005835
		7	0	12.1418	-6.24312	0.630302
		7	0	-12.5073	6.36181	-0.44753
		7	0	-10.3951	3.3836	-0.025853
		7	0	9.57989	3.61447	-0.111795
		7	0	11.938	6.25786	0.921228
		7	0	-11.9877	-6.71208	-0.313069
		7	0	-10.5718	-3.25668	-0.207457
		8	0	7.18936	-2.19767	-0.767857
		8	0	-8.01053	-2.65962	0.198563
		8	0	11.2844	-0.122199	-0.382282
		8	0	-6.56272	1.82115	0.223764
		8	0	7.47681	2.29947	-0.902781
		8	0	-11.2496	0.84662	-0.013355
		1	0	5.32207	1.16166	-0.298489
		1	0	5.48777	-1.79405	-0.42248
		1	0	3.47384	-3.05837	-0.731405
		1	0	0.95871	-3.04207	-0.898837
		1	0	3.16381	1.06777	0.669224
		1	0	-2.78442	1.54692	-0.384173
		1	0	-3.65425	-2.61112	0.599321
		1	0	-1.19258	-3.00883	0.479896
		1	0	-5.05022	0.909329	-0.04524
		1	0	-5.78174	-2.03378	0.256939
		1	0	9.22565	-3.41074	-0.30171
		1	0	11.6804	-1.79416	0.046277
		1	0	13.7555	-2.81723	0.009362
		1	0	15.1715	-4.97118	-0.05848
		1	0	10.3282	-5.357	0.72891
		1	0	-12.7142	4.36288	-0.742729
		1	0	-8.88158	5.58697	0.80492
		1	0	-9.71618	7.96905	0.661342
		1	0	-11.177	2.71576	-0.18391
		1	0	-8.28236	3.46434	0.297726
		1	0	11.2324	2.29276	0.136798
		1	0	8.61609	3.55398	-0.409991
		1	0	8.66256	5.89207	-1.03329
		1	0	10.085	7.94779	-1.3025
		1	0	11.8437	4.30836	1.48206
		1	0	-10.1076	-5.94832	-0.375392
		1	0	-13.3079	-3.02179	0.099922
		1	0	-14.8933	-4.9832	-0.055877
		1	0	-9.56115	-3.53494	-0.175261
		1	0	-11.8086	-1.55071	-0.079535
		1	0	14.0308	-7.13211	0.470151
		1	0	-14.0033	-7.27896	-0.184273
		1	0	-12.1343	8.35324	0.10066
		1	0	12.0916	8.20202	0.169785
		Standard orientation of TpBpy-2-NS model structure calculated by Gaussian
		6	0	-10.0905	-0.215799	-0.061003
		6	0	-9.50802	1.12967	-0.072035
		6	0	-5.82829	0.403253	-0.023272
		6	0	-3.50177	-0.360237	0.010178
		6	0	-1.45508	-1.37501	0.250762
		6	0	-0.736358	-0.1907	-0.003564
		6	0	-2.90016	0.881376	-0.269248
		6	0	0.734358	-0.142256	0.01934
		6	0	3.4965	0.089696	0.056229
		6	0	2.92434	-1.16331	-0.233238
		6	0	1.54033	-1.26522	-0.254278
		6	0	5.85881	-0.573389	-0.025379
		6	0	7.20982	-0.255786	-0.01841
		6	0	8.14996	-1.3815	-0.090454
		6	0	-8.0637	1.34582	-0.071166
		6	0	-7.19341	0.165966	-0.008299
		6	0	-9.69205	-2.65568	0.087925
		6	0	-11.6124	-4.16558	0.070394
		6	0	-12.9847	-4.27139	-0.223139
		6	0	-13.5642	-5.53055	-0.216598
		6	0	-12.788	-6.66457	0.096463
		6	0	12.5064	6.84518	0.08688
		6	0	12.7569	4.4578	-0.231274
		6	0	11.3861	4.32075	0.055452
		6	0	11.1538	6.57503	0.375748
		6	0	9.53408	2.71371	0.092687
		6	0	9.11175	1.38739	0.038829
		6	0	7.66476	1.13248	0.074358
		6	0	-7.73097	-1.193	0.065737
		6	0	-9.19071	-1.3593	0.031818
		6	0	-10.396	2.19419	-0.085471
		6	0	-10.8702	4.59533	-0.073455
		6	0	-10.9966	6.87683	-0.291956
		6	0	-12.381	6.91367	-0.034821
		6	0	-12.2458	4.50286	0.206537
		6	0	12.6584	-6.76871	-0.028975
		6	0	11.0995	-4.48136	-0.075436
		6	0	12.4505	-4.37285	0.304436
		6	0	13.2225	-5.52597	0.321931
		6	0	10.5285	-2.09337	-0.073232
		6	0	9.57966	-1.07987	-0.072814
		6	0	10.0783	0.297735	-0.052532
		6	0	-1.51616	0.951659	-0.27633
		6	0	1.42782	1.04915	0.317949
		6	0	-11.4347	-6.42256	0.404783
		6	0	13.3075	5.72778	-0.225221
		6	0	-12.9912	5.67067	0.227251
		6	0	11.2946	-6.74657	-0.384397
		7	0	-2.7867	-1.46938	0.254085
		7	0	2.75481	1.17512	0.329596
		7	0	-10.8527	-5.22217	0.387769
		7	0	10.5966	5.36052	0.355268
		7	0	-10.2561	5.76645	-0.306257
		7	0	10.5324	-5.65314	-0.405092
		7	0	-4.88591	-0.548049	0.04416
		7	0	4.87191	0.327887	0.07345
		7	0	-11.0065	-2.91153	0.021457
		7	0	10.8308	3.04309	0.017918
		7	0	-10.0279	3.48329	-0.113068
		7	0	10.2234	-3.39685	-0.124142
		8	0	-6.96197	-2.18948	0.14657
		8	0	7.7366	-2.5746	-0.160732
		8	0	-11.3503	-0.36751	-0.121042
		8	0	6.838	2.0807	0.171251
		8	0	-7.5831	2.51407	-0.12402
		8	0	11.3277	0.524407	-0.105317
		1	0	-5.43611	1.47114	-0.097292
		1	0	-5.30503	-1.57176	0.135606
		1	0	-0.897017	-2.34365	0.47403
		1	0	-3.54914	1.79423	-0.481754
		1	0	3.59468	-2.06132	-0.442706
		1	0	1.0459	-2.26392	-0.494484
		1	0	5.11356	1.40556	0.183908
		1	0	5.52941	-1.66071	-0.119675
		1	0	-8.97874	-3.5386	0.193423
		1	0	-11.6288	-1.99822	-0.082446
		1	0	-13.5911	-3.33508	-0.458451
		1	0	-14.6705	-5.65016	-0.464714
		1	0	13.3861	3.53542	-0.461205
		1	0	10.4488	7.42713	0.651901
		1	0	11.5999	2.24947	-0.08694
		1	0	8.76889	3.55154	0.203037
		1	0	-11.5193	1.99968	-0.072935
		1	0	-8.92824	3.62187	-0.17398
		1	0	-10.4311	7.84286	-0.507838
		1	0	-12.7192	3.48576	0.408866
		1	0	12.8833	-3.35687	0.587289
		1	0	14.321	-5.4719	0.62164
		1	0	9.13078	-3.5698	-0.215678
		1	0	11.638	-1.83546	-0.02853
		1	0	0.848452	1.99712	0.573517
		1	0	-0.996837	1.94056	-0.50434
		1	0	-14.1063	5.62059	0.458604
		1	0	14.4109	5.87182	-0.472943
		1	0	10.7674	-7.71246	-0.682197
		1	0	-10.7526	-7.28857	0.695016
		1	0	-13.2639	-7.70055	0.089826
		1	0	12.892	7.91761	0.114437
		1	0	-12.9369	7.90888	-0.047414
		1	0	13.3002	-7.71073	-0.013446
