# Supplementary material for: Engineering β-ketoamine covalent organic frameworks for photocatalytic overall water splitting
Source: Nat Commun. 2023 Feb 3;14:593. doi: 10.1038/s41467-023-36338-x (PMC9898260; doi:10.1038/s41467-023-36338-x)
Supplement: Supplementary file 4 — Source Data [file 41467_2023_36338_MOESM4_ESM.xlsx]

## Sheet: Figure2a
	Pt@TpBpy-NS		Pt@TpBD-NS		Pt@TpBpy-2-NS		Simulated
Angle	Intensity	Angle	Intensity	Angle	Intensity	Angle	Intensity
2.00657	6360.31	2.00657	2142	2.00657	6274	2	1.44156
2.0197	6088.62	2.0197	2085	2.0197	6026	2.02	1.48558
2.03283	6079.1	2.03283	2143	2.03283	5844	2.04	1.53165
2.04596	5881.37	2.04596	2163	2.04596	5154	2.06	1.57989
2.05909	5786.9	2.05909	2003	2.05909	4936	2.08	1.63044
2.07222	5559.14	2.07222	2024	2.07222	4870	2.1	1.68345
2.08535	5494.7	2.08535	1937	2.08535	4684	2.12	1.73909
2.09848	5372.4	2.09848	1952	2.09848	4512	2.14	1.79754
2.11161	5253.03	2.11161	1864	2.11161	4092	2.16	1.85898
2.12474	5264.01	2.12474	1943	2.12474	3946	2.18	1.92362
2.13787	5088.25	2.13787	1880	2.13787	3730	2.2	1.9917
2.151	4913.22	2.151	1898	2.151	3666	2.22	2.06345
2.16413	4842.19	2.16413	1887	2.16413	3508	2.24	2.13914
2.17726	4768.95	2.17726	1834	2.17726	3290	2.26	2.21908
2.19039	4713.3	2.19039	1863	2.19039	3236	2.28	2.30357
2.20352	4673.75	2.20352	1891	2.20352	2976	2.3	2.39299
2.21665	4613.7	2.21665	1913	2.21665	2922	2.32	2.4877
2.22978	4421.83	2.22978	1851	2.22978	2810	2.34	2.58815
2.24291	4389.61	2.24291	1826	2.24291	2558	2.36	2.6948
2.25604	4224.1	2.25604	1816	2.25604	2530	2.38	2.80817
2.26917	4263.64	2.26917	1818	2.26917	2452	2.4	2.92885
2.2823	4179.43	2.2823	1783	2.2823	2388	2.42	3.05748
2.29543	4114.25	2.29543	1843	2.29543	2102	2.44	3.19474
2.30856	3950.94	2.30856	1890	2.30856	2212	2.46	3.34146
2.32169	3890.89	2.32169	1897	2.32169	2200	2.48	3.49851
2.33482	3971.44	2.33482	1840	2.33482	2010	2.5	3.66689
2.34795	3849.88	2.34795	1838	2.34795	1960	2.52	3.8477
2.36108	3827.17	2.36108	1822	2.36108	2030	2.54	4.0422
2.37421	3782.5	2.37421	1952	2.37421	1956	2.56	4.25181
2.38734	3592.09	2.38734	1879	2.38734	1744	2.58	4.47815
2.40047	3604.54	2.40047	1846	2.40047	1798	2.6	4.72301
2.4136	3583.31	2.4136	1748	2.4136	1768	2.62	4.98849
2.42673	3543.03	2.42673	1839	2.42673	1780	2.64	5.27695
2.43986	3521.79	2.43986	1841	2.43986	1834	2.66	5.59112
2.45299	3537.17	2.45299	1876	2.45299	1718	2.68	5.93416
2.46613	3548.89	2.46613	1867	2.46613	1640	2.7	6.3097
2.47926	3432.45	2.47926	1874	2.47926	1510	2.72	6.72196
2.49239	3405.35	2.49239	1923	2.49239	1646	2.74	7.17589
2.50552	3401.69	2.50552	1915	2.50552	1546	2.76	7.67727
2.51865	3281.59	2.51865	1839	2.51865	1524	2.78	8.23296
2.53178	3229.59	2.53178	1874	2.53178	1444	2.8	8.85105
2.54491	3247.17	2.54491	1956	2.54491	1528	2.82	9.5412
2.55804	3201.03	2.55804	1905	2.55804	1402	2.84	10.3151
2.57117	3176.86	2.57117	1929	2.57117	1396	2.86	11.1867
2.5843	3244.24	2.5843	1880	2.5843	1398	2.88	12.1731
2.59743	3158.55	2.59743	1964	2.59743	1470	2.9	13.2954
2.61056	3018.68	2.61056	1868	2.61056	1480	2.92	14.5795
2.62369	3084.59	2.62369	1931	2.62369	1412	2.94	16.0581
2.63682	3157.82	2.63682	2064	2.63682	1438	2.96	17.772
2.64995	3097.04	2.64995	1982	2.64995	1452	2.98	19.7739
2.66308	3086.05	2.66308	1933	2.66308	1382	3	22.1311
2.67621	3160.02	2.67621	1947	2.67621	1388	3.02	24.9326
2.68934	3100.7	2.68934	2043	2.68934	1460	3.04	28.2963
2.70247	3093.38	2.70247	2016	2.70247	1366	3.06	32.381
2.7156	3096.31	2.7156	2021	2.7156	1358	3.08	37.406
2.72873	3147.57	2.72873	2069	2.72873	1346	3.1	43.6785
2.74186	3088.98	2.74186	2065	2.74186	1324	3.12	51.6399
2.75499	3061.15	2.75499	2088	2.75499	1354	3.14	61.9427
2.76812	3025.27	2.76812	2107	2.76812	1326	3.16	75.5932
2.78125	3037.72	2.78125	2167	2.78125	1306	3.18	94.256
2.79438	3092.64	2.79438	2131	2.79438	1408	3.2	120.979
2.80751	3118.28	2.80751	2141	2.80751	1458	3.22	161.799
2.82064	3164.41	2.82064	2177	2.82064	1316	3.24	228.472
2.83377	3114.61	2.83377	2247	2.83377	1356	3.26	340.995
2.8469	3138.05	2.8469	2237	2.8469	1280	3.28	525.812
2.86003	3170.27	2.86003	2247	2.86003	1434	3.3	800.4
2.87316	3118.28	2.87316	2366	2.87316	1434	3.32	1113.61
2.88629	3142.44	2.88629	2258	2.88629	1380	3.34	1250
2.89942	3214.21	2.89942	2359	2.89942	1340	3.36	1057.65
2.91255	3218.61	2.91255	2329	2.91255	1518	3.38	740.704
2.92568	3162.95	2.92568	2426	2.92568	1474	3.4	483.125
2.93882	3239.84	2.93882	2393	2.93882	1528	3.42	314.385
2.95195	3202.49	2.95195	2440	2.95195	1368	3.44	212.708
2.96508	3276.46	2.96508	2514	2.96508	1398	3.46	152.335
2.97821	3168.07	2.97821	2536	2.97821	1396	3.48	114.945
2.99134	3336.51	2.99134	2460	2.99134	1398	3.5	90.1312
3.00447	3310.88	3.00447	2582	3.00447	1428	3.52	72.6199
3.0176	3298.43	3.0176	2484	3.0176	1422	3.54	59.7216
3.03073	3354.82	3.03073	2530	3.03073	1440	3.56	49.9375
3.04386	3340.9	3.04386	2602	3.04386	1388	3.58	42.3465
3.05699	3360.68	3.05699	2596	3.05699	1408	3.6	36.3454
3.07012	3391.44	3.07012	2664	3.07012	1334	3.62	31.5235
3.08325	3406.08	3.08325	2739	3.08325	1532	3.64	27.5934
3.09638	3458.81	3.09638	2853	3.09638	1304	3.66	24.3498
3.10951	3507.88	3.10951	2823	3.10951	1534	3.68	21.6425
3.12264	3485.17	3.12264	2884	3.12264	1536	3.7	19.3603
3.13577	3547.42	3.13577	2864	3.13577	1424	3.72	17.419
3.1489	3569.39	3.1489	2904	3.1489	1484	3.74	15.7545
3.16203	3666.06	3.16203	2926	3.16203	1552	3.76	14.3165
3.17516	3554.75	3.17516	2994	3.17516	1522	3.78	13.066
3.18829	3737.83	3.18829	3039	3.18829	1492	3.8	11.9719
3.20142	3723.18	3.20142	3000	3.20142	1520	3.82	11.0093
3.21455	3715.86	3.21455	3095	3.21455	1508	3.84	10.1579
3.22768	3764.93	3.22768	3114	3.22768	1650	3.86	9.40125
3.24081	3779.57	3.24081	3224	3.24081	1616	3.88	8.7259
3.25394	3762.73	3.25394	3160	3.25394	1678	3.9	8.12063
3.26707	3884.3	3.26707	3244	3.26707	1458	3.92	7.57605
3.2802	3805.2	3.2802	3243	3.2802	1714	3.94	7.08436
3.29333	3770.78	3.29333	3295	3.29333	1612	3.96	6.63894
3.30646	3853.54	3.30646	3206	3.30646	1652	3.98	6.23416
3.31959	3753.21	3.31959	3351	3.31959	1672	4	5.86524
3.33272	3940.69	3.33272	3328	3.33272	1596	4.02	5.52806
3.34585	3988.29	3.34585	3296	3.34585	1644	4.04	5.2191
3.35898	3856.47	3.35898	3388	3.35898	1632	4.06	4.9353
3.37211	3863.06	3.37211	3432	3.37211	1684	4.08	4.67399
3.38524	3983.89	3.38524	3470	3.38524	1868	4.1	4.43288
3.39838	3872.58	3.39838	3356	3.39838	1784	4.12	4.20993
3.41151	3953.87	3.41151	3400	3.41151	1852	4.14	4.00336
3.42464	3969.25	3.42464	3456	3.42464	1622	4.16	3.81161
3.43777	3994.88	3.43777	3425	3.43777	1792	4.18	3.6333
3.4509	3846.21	3.4509	3281	3.4509	1742	4.2	3.46721
3.46403	3909.2	3.46403	3300	3.46403	1666	4.22	3.31224
3.47716	3942.15	3.47716	3269	3.47716	1742	4.24	3.16741
3.49029	3863.79	3.49029	3358	3.49029	1766	4.26	3.03189
3.50342	3952.4	3.50342	3186	3.50342	1796	4.28	2.90485
3.51655	4000.74	3.51655	3118	3.51655	1796	4.3	2.78564
3.52968	3857.93	3.52968	3124	3.52968	1890	4.32	2.67361
3.54281	3933.36	3.54281	2991	3.54281	1844	4.34	2.74525
3.55594	3775.91	3.55594	2930	3.55594	1882	4.36	2.65096
3.56907	3722.45	3.56907	2877	3.56907	1824	4.38	2.56252
3.5822	3659.47	3.5822	2776	3.5822	1844	4.4	2.47954
3.59533	3704.14	3.59533	2794	3.59533	1860	4.42	2.40164
3.60846	3645.56	3.60846	2611	3.60846	1786	4.44	2.3285
3.62159	3761.26	3.62159	2546	3.62159	1866	4.46	2.25981
3.63472	3591.36	3.63472	2468	3.63472	1720	4.48	2.19529
3.64785	3485.91	3.64785	2438	3.64785	1922	4.5	2.13471
3.66098	3552.55	3.66098	2423	3.66098	1858	4.52	2.07784
3.67411	3507.88	3.67411	2253	3.67411	1776	4.54	2.02447
3.68724	3503.48	3.68724	2213	3.68724	1760	4.56	1.97444
3.70037	3390.7	3.70037	2201	3.70037	1744	4.58	1.92756
3.7135	3330.65	3.7135	2104	3.7135	1662	4.6	1.8837
3.72663	3364.34	3.72663	2071	3.72663	1844	4.62	1.84271
3.73976	3250.1	3.73976	2005	3.73976	1724	4.64	1.8045
3.75289	3253.02	3.75289	1914	3.75289	1794	4.66	1.76895
3.76602	3078	3.76602	1907	3.76602	1744	4.68	1.73599
3.77915	3010.62	3.77915	1863	3.77915	1680	4.7	1.70551
3.79228	3019.41	3.79228	1791	3.79228	1534	4.72	1.67747
3.80541	2923.47	3.80541	1790	3.80541	1638	4.74	1.65183
3.81854	2962.29	3.81854	1750	3.81854	1676	4.76	1.62851
3.83167	2891.25	3.83167	1643	3.83167	1666	4.78	1.60751
3.8448	2735.26	3.8448	1640	3.8448	1662	4.8	0.38092
3.85793	2656.91	3.85793	1630	3.85793	1552	4.82	0.39686
3.87107	2607.11	3.87107	1586	3.87107	1662	4.84	0.41382
3.8842	2463.57	3.8842	1508	3.8842	1644	4.86	0.43189
3.89733	2394	3.89733	1460	3.89733	1568	4.88	0.45116
3.91046	2380.08	3.91046	1466	3.91046	1564	4.9	0.47176
3.92359	2306.12	3.92359	1424	3.92359	1502	4.92	0.49379
3.93672	2103.99	3.93672	1386	3.93672	1484	4.94	0.51741
3.94985	2070.31	3.94985	1406	3.94985	1562	4.96	0.54276
3.96298	1969.98	3.96298	1341	3.96298	1494	4.98	0.57002
3.97611	2017.58	3.97611	1344	3.97611	1516	5	0.59937
3.98924	1806.67	3.98924	1374	3.98924	1412	5.02	0.63106
4.00237	1816.92	4.00237	1293	4.00237	1406	5.04	0.66532
4.0155	1789.09	4.0155	1282	4.0155	1394	5.06	0.70244
4.02863	1685.83	4.02863	1201	4.02863	1372	5.08	0.74276
4.04176	1591.36	4.04176	1303	4.04176	1452	5.1	0.78664
4.05489	1610.4	4.05489	1257	4.05489	1360	5.12	0.83452
4.06802	1566.46	4.06802	1147	4.06802	1334	5.14	0.88689
4.08115	1493.23	4.08115	1155	4.08115	1326	5.16	0.94435
4.09428	1489.57	4.09428	1195	4.09428	1292	5.18	1.00756
4.10741	1421.46	4.10741	1137	4.10741	1316	5.2	1.07733
4.12054	1437.57	4.12054	1127	4.12054	1252	5.22	1.15457
4.13367	1336.51	4.13367	1094	4.13367	1216	5.24	1.3327
4.1468	1335.78	4.1468	1084	4.1468	1336	5.26	1.43106
4.15993	1310.14	4.15993	1105	4.15993	1258	5.28	1.54103
4.17306	1270.6	4.17306	1085	4.17306	1200	5.3	1.66451
4.18619	1247.16	4.18619	1060	4.18619	1416	5.32	1.80384
4.19932	1192.24	4.19932	1031	4.19932	1198	5.34	1.96185
4.21245	1192.97	4.21245	1025	4.21245	1192	5.36	2.14209
4.22558	1160.02	4.22558	1026	4.22558	1208	5.38	2.34891
4.23871	1135.85	4.23871	1006	4.23871	1122	5.4	2.58784
4.25184	1079.46	4.25184	1000	4.25184	1190	5.42	2.86591
4.26497	1060.42	4.26497	1017	4.26497	1222	5.44	3.19216
4.2781	1058.95	4.2781	1023	4.2781	1112	5.46	3.5784
4.29123	1070.67	4.29123	993	4.29123	1110	5.48	4.04021
4.30436	1036.25	4.30436	979	4.30436	1116	5.5	4.59861
4.31749	1075.8	4.31749	987	4.31749	1124	5.52	5.2823
4.33063	947.639	4.33063	925	4.33063	1042	5.54	6.13139
4.34376	957.16	4.34376	908	4.34376	1004	5.56	7.20308
4.35689	958.624	4.35689	947	4.35689	1006	5.58	8.58121
4.37002	927.134	4.37002	959	4.37002	1070	5.6	10.3934
4.38315	899.305	4.38315	908	4.38315	1034	5.62	12.8461
4.39628	907.361	4.39628	901	4.39628	986	5.64	16.307
4.40941	940.316	4.40941	956	4.40941	954	5.66	21.4943
4.42254	888.32	4.42254	932	4.42254	1010	5.68	29.8291
4.43567	889.053	4.43567	875	4.43567	972	5.7	43.8438
4.4488	852.436	4.4488	911	4.4488	1002	5.72	67.1695
4.46193	891.982	4.46193	914	4.46193	1036	5.74	103.08
4.47506	826.072	4.47506	892	4.47506	950	5.76	148.308
4.48819	850.971	4.48819	876	4.48819	978	5.78	178.339
4.50132	777.006	4.50132	861	4.50132	914	5.8	162.009
4.51445	796.779	4.51445	894	4.51445	938	5.82	117.752
4.52758	777.738	4.52758	866	4.52758	930	5.84	77.706
4.54071	792.385	4.54071	914	4.54071	972	5.86	50.4606
4.55384	774.076	4.55384	854	4.55384	1056	5.88	33.807
4.56697	727.939	4.56697	786	4.56697	940	5.9	23.948
4.5801	774.076	4.5801	870	4.5801	896	5.92	17.9421
4.59323	782.864	4.59323	894	4.59323	908	5.94	14.037
4.60636	749.909	4.60636	832	4.60636	854	5.96	11.3274
4.61949	732.333	4.61949	859	4.61949	866	5.98	9.35779
4.63262	720.616	4.63262	847	4.63262	936	6	7.88109
4.64575	650.312	4.64575	849	4.64575	856	6.02	6.74909
4.65888	685.464	4.65888	850	4.65888	858	6.04	5.86613
4.67201	653.974	4.67201	744	4.67201	888	6.06	5.16776
4.68514	634.933	4.68514	796	4.68514	794	6.08	4.60939
4.69827	695.717	4.69827	818	4.69827	878	6.1	4.15941
4.7114	689.126	4.7114	850	4.7114	844	6.12	3.7951
4.72453	642.256	4.72453	832	4.72453	910	6.14	3.49988
4.73766	672.282	4.73766	815	4.73766	824	6.16	3.2615
4.75079	649.58	4.75079	843	4.75079	780	6.18	3.07101
4.76392	630.539	4.76392	822	4.76392	788	6.2	2.9218
4.77705	694.984	4.77705	830	4.77705	808	6.22	2.80916
4.79019	627.61	4.79019	814	4.79019	868	6.24	2.72993
4.80332	619.554	4.80332	793	4.80332	784	6.26	2.68221
4.81645	613.695	4.81645	781	4.81645	868	6.28	2.66536
4.82958	609.301	4.82958	771	4.82958	844	6.3	2.67991
4.84271	613.695	4.84271	788	4.84271	772	6.32	2.72765
4.85584	583.67	4.85584	780	4.85584	856	6.34	2.81186
4.86897	593.19	4.86897	752	4.86897	756	6.36	2.93763
4.8821	618.822	4.8821	734	4.8821	832	6.38	3.11236
4.89523	610.766	4.89523	805	4.89523	812	6.4	3.34674
4.90836	588.064	4.90836	824	4.90836	862	6.42	3.65585
4.92149	569.755	4.92149	796	4.92149	836	6.44	4.0614
4.93462	566.094	4.93462	758	4.93462	770	6.46	4.59491
4.94775	561.7	4.94775	801	4.94775	782	6.48	5.30328
4.96088	558.77	4.96088	799	4.96088	816	6.5	6.25899
4.97401	571.22	4.97401	802	4.97401	720	6.52	7.58189
4.98714	540.462	4.98714	801	4.98714	704	6.54	9.49071
5.00027	571.952	5.00027	785	5.00027	754	6.56	12.4184
5.0134	536.068	5.0134	760	5.0134	776	6.58	17.2109
5.02653	560.235	5.02653	821	5.02653	786	6.6	25.3195
5.03966	570.488	5.03966	795	5.03966	738	6.62	38.693
5.05279	558.77	5.05279	807	5.05279	752	6.64	58.7105
5.06592	583.67	5.06592	760	5.06592	742	6.66	81.9892
5.07905	551.447	5.07905	809	5.07905	836	6.68	93.0804
5.09218	536.068	5.09218	785	5.09218	724	6.7	79.722
5.10531	565.361	5.10531	776	5.10531	736	6.72	56.2556
5.11844	512.633	5.11844	757	5.11844	730	6.74	36.8735
5.13157	535.336	5.13157	769	5.13157	722	6.76	24.0968
5.1447	551.447	5.1447	757	5.1447	722	6.78	16.3759
5.15783	542.659	5.15783	793	5.15783	790	6.8	11.7892
5.17096	526.548	5.17096	751	5.17096	748	6.82	8.95164
5.18409	508.239	5.18409	704	5.18409	772	6.84	7.07066
5.19722	547.053	5.19722	754	5.19722	790	6.86	5.74322
5.21035	571.22	5.21035	763	5.21035	708	6.88	4.76448
5.22348	498.719	5.22348	755	5.22348	756	6.9	4.02071
5.23661	541.194	5.23661	814	5.23661	760	6.92	3.44231
5.24974	539.73	5.24974	757	5.24974	778	6.94	2.98379
5.26288	514.098	5.26288	725	5.26288	760	6.96	2.61417
5.27601	517.76	5.27601	758	5.27601	724	6.98	2.31185
5.28914	508.239	5.28914	737	5.28914	810	7	2.06134
5.30227	487.002	5.30227	746	5.30227	740	7.02	1.85138
5.3154	526.548	5.3154	711	5.3154	826	7.04	1.67358
5.32853	513.366	5.32853	775	5.32853	776	7.06	1.52161
5.34166	530.942	5.34166	749	5.34166	698	7.08	1.39065
5.35479	547.053	5.35479	747	5.35479	742	7.1	1.27691
5.36792	538.997	5.36792	762	5.36792	722	7.12	1.17748
5.38105	536.8	5.38105	742	5.38105	764	7.14	1.08998
5.39418	500.184	5.39418	761	5.39418	748	7.16	1.01254
5.40731	526.548	5.40731	735	5.40731	752	7.18	0.94365
5.42044	536.8	5.42044	731	5.42044	754	7.2	0.88206
5.43357	538.265	5.43357	720	5.43357	716	7.22	0.82674
5.4467	539.73	5.4467	724	5.4467	744	7.24	0.77685
5.45983	522.154	5.45983	791	5.45983	756	7.26	0.56253
5.47296	500.184	5.47296	722	5.47296	706	7.28	0.52596
5.48609	530.942	5.48609	725	5.48609	770	7.3	0.49285
5.49922	519.957	5.49922	753	5.49922	736	7.32	0.46276
5.51235	521.421	5.51235	793	5.51235	794	7.34	0.43534
5.52548	497.254	5.52548	779	5.52548	774	7.36	0.41028
5.53861	550.715	5.53861	764	5.53861	834	7.38	0.38732
5.55174	497.254	5.55174	722	5.55174	764	7.4	0.46894
5.56487	541.927	5.56487	722	5.56487	716	7.42	0.45244
5.578	555.841	5.578	753	5.578	734	7.44	0.43756
5.59113	525.083	5.59113	756	5.59113	790	7.46	0.42417
5.60426	543.391	5.60426	784	5.60426	834	7.48	0.41214
5.61739	533.871	5.61739	710	5.61739	768	7.5	0.40136
5.63052	543.391	5.63052	747	5.63052	764	7.52	0.39174
5.64365	514.83	5.64365	759	5.64365	804	7.54	0.38319
5.65678	547.785	5.65678	763	5.65678	782	7.56	0.37565
5.66991	529.477	5.66991	748	5.66991	666	7.58	0.36905
5.68304	570.488	5.68304	717	5.68304	818	7.6	0.36334
5.69617	531.674	5.69617	741	5.69617	784	7.62	0.35849
5.7093	533.139	5.7093	759	5.7093	776	7.64	0.35444
5.72244	534.603	5.72244	741	5.72244	804	7.66	0.35117
5.73557	555.841	5.73557	690	5.73557	676	7.68	0.34866
5.7487	537.533	5.7487	762	5.7487	750	7.7	0.34688
5.76183	571.952	5.76183	739	5.76183	794	7.72	0.34583
5.77496	537.533	5.77496	775	5.77496	806	7.74	0.34548
5.78809	527.28	5.78809	766	5.78809	738	7.76	0.34585
5.80122	533.139	5.80122	816	5.80122	782	7.78	0.34692
5.81435	538.265	5.81435	792	5.81435	736	7.8	0.3487
5.82748	543.391	5.82748	747	5.82748	738	7.82	0.35122
5.84061	569.755	5.84061	761	5.84061	736	7.84	0.35446
5.85374	580.008	5.85374	804	5.85374	780	7.86	0.35847
5.86687	557.306	5.86687	752	5.86687	774	7.88	0.36327
5.88	578.543	5.88	789	5.88	842	7.9	0.36889
5.89313	542.659	5.89313	793	5.89313	838	7.92	0.37536
5.90626	541.194	5.90626	746	5.90626	772	7.94	0.38273
5.91939	603.443	5.91939	795	5.91939	784	7.96	0.39106
5.93252	571.22	5.93252	774	5.93252	664	7.98	0.40041
5.94565	585.134	5.94565	743	5.94565	824	8	0.41084
5.95878	612.231	5.95878	807	5.95878	794	8.02	0.42244
5.97191	580.008	5.97191	801	5.97191	774	8.04	0.43531
5.98504	564.629	5.98504	753	5.98504	804	8.06	0.44955
5.99817	555.109	5.99817	776	5.99817	794	8.08	0.46528
6.0113	549.25	6.0113	779	6.0113	820	8.1	0.48265
6.02443	544.856	6.02443	746	6.02443	742	8.12	0.50182
6.03756	556.573	6.03756	766	6.03756	766	8.14	0.43346
6.05069	566.826	6.05069	758	6.05069	726	8.16	0.45922
6.06382	577.811	6.06382	768	6.06382	782	8.18	0.48735
6.07695	544.856	6.07695	781	6.07695	794	8.2	0.51814
6.09008	596.852	6.09008	793	6.09008	762	8.22	0.55193
6.10321	560.967	6.10321	756	6.10321	802	8.24	0.58913
6.11634	563.897	6.11634	777	6.11634	768	8.26	0.63021
6.12947	549.982	6.12947	747	6.12947	728	8.28	0.67573
6.1426	548.518	6.1426	760	6.1426	808	8.3	0.72636
6.15573	567.558	6.15573	764	6.15573	774	8.32	0.78287
6.16886	574.149	6.16886	733	6.16886	812	8.34	0.84623
6.182	578.543	6.182	723	6.182	754	8.36	0.91756
6.19513	545.588	6.19513	762	6.19513	788	8.38	0.99827
6.20826	546.321	6.20826	746	6.20826	784	8.4	1.09007
6.22139	509.704	6.22139	755	6.22139	780	8.42	1.19508
6.23452	523.618	6.23452	706	6.23452	702	8.44	1.31593
6.24765	508.972	6.24765	719	6.24765	736	8.46	1.45596
6.26078	541.927	6.26078	747	6.26078	812	8.48	1.61945
6.27391	529.477	6.27391	708	6.27391	720	8.5	1.81188
6.28704	522.154	6.28704	733	6.28704	724	8.52	2.04044
6.30017	519.957	6.30017	711	6.30017	798	8.54	2.31469
6.3133	538.265	6.3133	733	6.3133	772	8.56	2.64751
6.32643	526.548	6.32643	762	6.32643	726	8.58	3.05751
6.33956	500.916	6.33956	776	6.33956	762	8.6	3.56776
6.35269	505.31	6.35269	686	6.35269	772	8.62	4.21476
6.36582	482.608	6.36582	705	6.36582	732	8.64	5.05104
6.37895	481.875	6.37895	756	6.37895	758	8.66	6.15736
6.39208	522.154	6.39208	737	6.39208	680	8.68	7.66675
6.40521	510.436	6.40521	709	6.40521	674	8.7	9.82123
6.41834	525.083	6.41834	682	6.41834	706	8.72	13.0991
6.43147	496.522	6.43147	650	6.43147	782	8.74	18.4357
6.4446	478.214	6.4446	673	6.4446	776	8.76	27.4387
6.45773	508.239	6.45773	717	6.45773	736	8.78	42.2747
6.47086	481.875	6.47086	660	6.47086	686	8.8	64.5029
6.48399	521.421	6.48399	707	6.48399	660	8.82	90.4715
6.49712	476.017	6.49712	723	6.49712	766	8.84	103.132
6.51025	474.552	6.51025	724	6.51025	718	8.86	88.5512
6.52338	440.865	6.52338	648	6.52338	682	8.88	62.4566
6.53651	498.719	6.53651	710	6.53651	728	8.9	40.8124
6.54964	502.381	6.54964	648	6.54964	616	8.92	26.5275
6.56277	465.032	6.56277	727	6.56277	654	8.94	17.8961
6.5759	501.648	6.5759	706	6.5759	762	8.96	12.7755
6.58903	489.199	6.58903	719	6.58903	754	8.98	9.61515
6.60216	456.244	6.60216	679	6.60216	682	9	7.52618
6.61529	478.214	6.61529	716	6.61529	642	9.02	6.05633
6.62842	421.824	6.62842	709	6.62842	740	9.04	4.97586
6.64155	459.905	6.64155	727	6.64155	640	9.06	4.15747
6.65469	422.556	6.65469	680	6.65469	716	9.08	3.52327
6.66782	484.072	6.66782	663	6.66782	690	9.1	3.02244
6.68095	476.749	6.68095	654	6.68095	652	9.12	2.62038
6.69408	482.608	6.69408	729	6.69408	652	9.14	2.29295
6.70721	445.259	6.70721	691	6.70721	654	9.16	2.02291
6.72034	410.107	6.72034	690	6.72034	654	9.18	1.7977
6.73347	475.284	6.73347	662	6.73347	600	9.2	1.60797
6.7466	448.92	6.7466	735	6.7466	624	9.22	1.4467
6.75973	478.946	6.75973	689	6.75973	702	9.24	1.3085
6.77286	415.965	6.77286	708	6.77286	724	9.26	1.1892
6.78599	449.653	6.78599	614	6.78599	624	9.28	1.08552
6.79912	445.991	6.79912	710	6.79912	612	9.3	0.99487
6.81225	447.456	6.81225	688	6.81225	614	9.32	0.91517
6.82538	427.683	6.82538	679	6.82538	588	9.34	0.84474
6.83851	445.259	6.83851	702	6.83851	592	9.36	0.78222
6.85164	432.077	6.85164	671	6.85164	640	9.38	0.72647
6.86477	407.177	6.86477	633	6.86477	616	9.4	0.67657
6.8779	429.147	6.8779	624	6.8779	590	9.42	0.63174
6.89103	426.95	6.89103	607	6.89103	568	9.44	0.59134
6.90416	435.738	6.90416	680	6.90416	564	9.46	0.55481
6.91729	435.738	6.91729	691	6.91729	564	9.48	0.5217
6.93042	434.274	6.93042	703	6.93042	608	9.5	0.49161
6.94355	424.753	6.94355	672	6.94355	552	9.52	0.46421
6.95668	410.107	6.95668	679	6.95668	554	9.54	0.43922
6.96981	435.006	6.96981	703	6.96981	580	9.56	0.41639
6.98294	403.516	6.98294	678	6.98294	520	9.58	0.39552
6.99607	383.743	6.99607	635	6.99607	556	9.6	0.37643
7.0092	410.107	7.0092	682	7.0092	562	9.62	0.35898
7.02233	393.263	7.02233	680	7.02233	616	9.64	0.34304
7.03546	415.233	7.03546	688	7.03546	590	9.66	0.32852
7.04859	408.642	7.04859	655	7.04859	516	9.68	0.31534
7.06172	415.965	7.06172	661	7.06172	586	9.7	0.30347
7.07485	413.036	7.07485	687	7.07485	528	9.72	0.29289
7.08798	404.98	7.08798	686	7.08798	570	9.74	0.28362
7.10111	434.274	7.10111	743	7.10111	586	9.76	0.27572
7.11425	383.01	7.11425	655	7.11425	536	9.78	0.26933
7.12738	389.601	7.12738	676	7.12738	560	9.8	0.26465
7.14051	393.263	7.14051	653	7.14051	612	9.82	0.26205
7.15364	392.531	7.15364	682	7.15364	602	9.84	0.26207
7.16677	422.556	7.16677	695	7.16677	558	9.86	0.26565
7.1799	380.081	7.1799	663	7.1799	492	9.88	0.27447
7.19303	391.798	7.19303	651	7.19303	490	9.9	0.2918
7.20616	369.828	7.20616	669	7.20616	482	9.92	0.32422
7.21929	392.531	7.21929	640	7.21929	536	9.94	0.38366
7.23242	399.122	7.23242	682	7.23242	530	9.96	0.48779
7.24555	393.263	7.24555	666	7.24555	540	9.98	0.65394
7.25868	394.728	7.25868	684	7.25868	562	10	0.87247
7.27181	378.616	7.27181	629	7.27181	526	10.02	1.03539
7.28494	393.263	7.28494	665	7.28494	578	10.04	0.97508
7.29807	387.404	7.29807	668	7.29807	492	10.06	0.75484
7.3112	402.783	7.3112	664	7.3112	526	10.08	0.54397
7.32433	385.94	7.32433	659	7.32433	510	10.1	0.39654
7.33746	366.899	7.33746	621	7.33746	540	10.12	0.30424
7.35059	396.192	7.35059	707	7.35059	532	10.14	0.27189
7.36372	403.516	7.36372	620	7.36372	534	10.16	0.23711
7.37685	342	7.37685	644	7.37685	522	10.18	0.21373
7.38998	406.445	7.38998	686	7.38998	534	10.2	0.19686
7.40311	396.925	7.40311	670	7.40311	550	10.22	0.18405
7.41624	376.419	7.41624	666	7.41624	464	10.24	0.17397
7.42937	351.52	7.42937	649	7.42937	542	10.26	0.16584
7.4425	366.167	7.4425	629	7.4425	520	10.28	0.15915
7.45563	385.207	7.45563	609	7.45563	492	10.3	0.05387
7.46876	379.349	7.46876	677	7.46876	562	10.32	0.05181
7.48189	380.813	7.48189	621	7.48189	552	10.34	0.05033
7.49502	380.081	7.49502	643	7.49502	518	10.36	0.04933
7.50815	348.591	7.50815	641	7.50815	548	10.38	0.0487
7.52128	382.278	7.52128	595	7.52128	572	10.4	0.0484
7.53441	350.055	7.53441	609	7.53441	468	10.42	0.04838
7.54754	375.687	7.54754	596	7.54754	482	10.44	0.04859
7.56067	335.409	7.56067	621	7.56067	522	10.46	0.04901
7.5738	358.111	7.5738	687	7.5738	526	10.48	0.04963
7.58694	358.843	7.58694	646	7.58694	462	10.5	0.05043
7.60007	367.631	7.60007	628	7.60007	488	10.52	0.0514
7.6132	344.197	7.6132	631	7.6132	490	10.54	0.05254
7.62633	327.353	7.62633	617	7.62633	542	10.56	0.05384
7.63946	358.111	7.63946	641	7.63946	514	10.58	0.0553
7.65259	344.929	7.65259	664	7.65259	476	10.6	0.06767
7.66572	344.929	7.66572	625	7.66572	522	10.62	0.06976
7.67885	337.606	7.67885	587	7.67885	564	10.64	0.07204
7.69198	350.788	7.69198	621	7.69198	464	10.66	0.07451
7.70511	372.758	7.70511	647	7.70511	462	10.68	0.07718
7.71824	329.55	7.71824	616	7.71824	564	10.7	0.08007
7.73137	327.353	7.73137	682	7.73137	474	10.72	0.0832
7.7445	325.888	7.7445	654	7.7445	510	10.74	0.08657
7.75763	331.747	7.75763	640	7.75763	490	10.76	0.09022
7.77076	350.055	7.77076	653	7.77076	460	10.78	0.09416
7.78389	328.085	7.78389	626	7.78389	476	10.8	0.09841
7.79702	307.58	7.79702	689	7.79702	494	10.82	0.10302
7.81015	334.676	7.81015	675	7.81015	590	10.84	0.10801
7.82328	321.494	7.82328	663	7.82328	568	10.86	0.11342
7.83641	331.747	7.83641	612	7.83641	556	10.88	0.11931
7.84954	306.848	7.84954	619	7.84954	574	10.9	0.12571
7.86267	323.691	7.86267	642	7.86267	450	10.92	0.1327
7.8758	303.918	7.8758	646	7.8758	546	10.94	0.14033
7.88893	320.762	7.88893	622	7.88893	554	10.96	0.1487
7.90206	321.494	7.90206	618	7.90206	492	10.98	0.15789
7.91519	322.959	7.91519	600	7.91519	412	11	0.16802
7.92832	306.848	7.92832	635	7.92832	540	11.02	0.17922
7.94145	325.156	7.94145	648	7.94145	520	11.04	0.19163
7.95458	319.297	7.95458	621	7.95458	460	11.06	0.20546
7.96771	329.55	7.96771	659	7.96771	530	11.08	0.2209
7.98084	290.004	7.98084	630	7.98084	538	11.1	0.23824
7.99397	309.777	7.99397	661	7.99397	522	11.12	0.25779
8.0071	298.06	8.0071	629	8.0071	470	11.14	0.27995
8.02023	316.368	8.02023	628	8.02023	444	11.16	0.3052
8.03336	338.338	8.03336	633	8.03336	480	11.18	0.33415
8.0465	334.676	8.0465	620	8.0465	510	11.2	0.36757
8.05963	322.227	8.05963	642	8.05963	492	11.22	0.40643
8.07276	290.004	8.07276	616	8.07276	580	11.24	0.45198
8.08589	292.201	8.08589	669	8.08589	530	11.26	0.50586
8.09902	291.469	8.09902	633	8.09902	544	11.28	0.57024
8.11215	313.439	8.11215	677	8.11215	458	11.3	0.64802
8.12528	281.948	8.12528	603	8.12528	460	11.32	0.7432
8.13841	309.045	8.13841	638	8.13841	520	11.34	0.86136
8.15154	320.762	8.15154	615	8.15154	474	11.36	1.01047
8.16467	314.903	8.16467	653	8.16467	518	11.38	1.20226
8.1778	297.327	8.1778	644	8.1778	516	11.4	1.45463
8.19093	299.524	8.19093	664	8.19093	440	11.42	1.79675
8.20406	314.171	8.20406	612	8.20406	468	11.44	2.28108
8.21719	317.833	8.21719	585	8.21719	476	11.46	3.01065
8.23032	302.454	8.23032	647	8.23032	474	11.48	4.18836
8.24345	311.974	8.24345	623	8.24345	482	11.5	6.16918
8.25658	284.145	8.25658	625	8.25658	470	11.52	9.45143
8.26971	277.554	8.26971	649	8.26971	480	11.54	14.4439
8.28284	303.186	8.28284	651	8.28284	514	11.56	20.5339
8.29597	287.807	8.29597	604	8.29597	528	11.58	24.1094
8.3091	294.398	8.3091	591	8.3091	474	11.6	21.3569
8.32223	298.06	8.32223	662	8.32223	450	11.62	15.3372
8.33536	311.242	8.33536	639	8.33536	452	11.64	10.1173
8.34849	289.272	8.34849	595	8.34849	494	11.66	6.62228
8.36162	288.539	8.36162	638	8.36162	522	11.68	4.50475
8.37475	310.509	8.37475	595	8.37475	470	11.7	3.25873
8.38788	301.721	8.38788	665	8.38788	490	11.72	2.50495
8.40101	297.327	8.40101	580	8.40101	510	11.74	2.02195
8.41414	286.342	8.41414	633	8.41414	514	11.76	1.69683
8.42727	278.287	8.42727	668	8.42727	470	11.78	1.47345
8.4404	288.539	8.4404	665	8.4404	550	11.8	1.32227
8.45353	281.216	8.45353	573	8.45353	542	11.82	1.22702
8.46666	278.287	8.46666	578	8.46666	446	11.84	1.17931
8.47979	303.186	8.47979	619	8.47979	530	11.86	1.17677
8.49292	314.903	8.49292	627	8.49292	514	11.88	1.22285
8.50606	297.327	8.50606	659	8.50606	482	11.9	1.3289
8.51919	270.963	8.51919	615	8.51919	456	11.92	1.52061
8.53232	298.06	8.53232	649	8.53232	426	11.94	1.853
8.54545	298.06	8.54545	640	8.54545	486	11.96	2.43431
8.55858	326.621	8.55858	619	8.55858	478	11.98	3.44736
8.57171	276.822	8.57171	640	8.57171	468	12	5.12611
8.58484	303.186	8.58484	603	8.58484	478	12.02	7.59791
8.59797	272.428	8.59797	653	8.59797	534	12.04	10.2958
8.6111	311.242	8.6111	629	8.6111	478	12.06	11.2013
8.62423	268.766	8.62423	619	8.62423	520	12.08	9.26628
8.63736	307.58	8.63736	614	8.63736	490	12.1	6.46151
8.65049	325.156	8.65049	650	8.65049	536	12.12	4.25396
8.66362	276.09	8.66362	602	8.66362	456	12.14	2.82195
8.67675	273.893	8.67675	672	8.67675	442	12.16	1.95926
8.68988	309.777	8.68988	637	8.68988	512	12.18	1.44276
8.70301	299.524	8.70301	608	8.70301	462	12.2	1.11815
8.71614	306.115	8.71614	599	8.71614	486	12.22	0.89917
8.72927	311.242	8.72927	624	8.72927	444	12.24	0.74225
8.7424	307.58	8.7424	630	8.7424	442	12.26	0.62503
8.75553	289.272	8.75553	642	8.75553	448	12.28	0.53487
8.76866	305.383	8.76866	614	8.76866	464	12.3	0.46394
8.78179	291.469	8.78179	630	8.78179	472	12.32	0.40706
8.79492	292.201	8.79492	642	8.79492	422	12.34	0.36069
8.80805	285.61	8.80805	609	8.80805	486	12.36	0.32234
8.82118	288.539	8.82118	641	8.82118	420	12.38	0.29022
8.83431	300.257	8.83431	640	8.83431	420	12.4	0.26302
8.84744	295.863	8.84744	597	8.84744	418	12.42	0.23975
8.86057	314.171	8.86057	567	8.86057	436	12.44	0.21967
8.8737	287.807	8.8737	578	8.8737	548	12.46	0.2022
8.88683	279.019	8.88683	621	8.88683	544	12.48	0.18689
8.89996	283.413	8.89996	632	8.89996	458	12.5	0.17338
8.91309	291.469	8.91309	611	8.91309	440	12.52	0.1614
8.92622	314.903	8.92622	636	8.92622	500	12.54	0.15072
8.93935	295.13	8.93935	613	8.93935	488	12.56	0.14114
8.95248	320.762	8.95248	607	8.95248	470	12.58	0.13251
8.96561	268.034	8.96561	626	8.96561	480	12.6	0.12472
8.97875	325.888	8.97875	630	8.97875	444	12.62	0.11765
8.99188	290.736	8.99188	626	8.99188	482	12.64	0.1112
9.00501	300.989	9.00501	622	9.00501	466	12.66	0.10532
9.01814	302.454	9.01814	583	9.01814	454	12.68	0.09993
9.03127	292.933	9.03127	641	9.03127	486	12.7	0.09498
9.0444	337.606	9.0444	575	9.0444	446	12.72	0.09042
9.05753	300.257	9.05753	599	9.05753	462	12.74	0.08621
9.07066	324.424	9.07066	612	9.07066	452	12.76	0.08232
9.08379	298.792	9.08379	592	9.08379	470	12.78	0.07871
9.09692	292.933	9.09692	637	9.09692	444	12.8	0.07536
9.11005	318.565	9.11005	627	9.11005	530	12.82	0.07225
9.12318	302.454	9.12318	558	9.12318	530	12.84	0.06936
9.13631	300.257	9.13631	612	9.13631	470	12.86	0.06667
9.14944	308.312	9.14944	653	9.14944	474	12.88	0.06416
9.16257	300.257	9.16257	622	9.16257	466	12.9	0.06182
9.1757	307.58	9.1757	567	9.1757	480	12.92	0.05964
9.18883	311.974	9.18883	640	9.18883	476	12.94	0.05762
9.20196	296.595	9.20196	593	9.20196	444	12.96	0.05573
9.21509	292.933	9.21509	614	9.21509	480	12.98	0.05399
9.22822	290.004	9.22822	640	9.22822	452	13	0.05238
9.24135	303.918	9.24135	614	9.24135	522	13.02	0.0509
9.25448	309.045	9.25448	626	9.25448	492	13.04	0.02627
9.26761	299.524	9.26761	577	9.26761	542	13.06	0.02569
9.28074	315.636	9.28074	598	9.28074	444	13.08	0.02523
9.29387	317.833	9.29387	576	9.29387	424	13.1	0.02491
9.307	316.368	9.307	638	9.307	514	13.12	0.0336
9.32013	310.509	9.32013	634	9.32013	526	13.14	0.03388
9.33326	306.848	9.33326	604	9.33326	438	13.16	0.03442
9.34639	320.03	9.34639	581	9.34639	472	13.18	0.03529
9.35952	274.625	9.35952	622	9.35952	482	13.2	0.0366
9.37265	300.989	9.37265	633	9.37265	490	13.22	0.03856
9.38578	297.327	9.38578	560	9.38578	472	13.24	0.04151
9.39891	292.933	9.39891	626	9.39891	472	13.26	0.04616
9.41204	286.342	9.41204	607	9.41204	446	13.28	0.05386
9.42517	285.61	9.42517	576	9.42517	462	13.3	0.067
9.43831	279.751	9.43831	612	9.43831	446	13.32	0.08887
9.45144	300.257	9.45144	594	9.45144	470	13.34	0.12209
9.46457	314.903	9.46457	586	9.46457	536	13.36	0.16213
9.4777	314.903	9.4777	599	9.4777	482	13.38	0.18443
9.49083	298.792	9.49083	654	9.49083	478	13.4	0.16493
9.50396	290.004	9.50396	600	9.50396	464	13.42	0.12514
9.51709	303.186	9.51709	602	9.51709	464	13.44	0.09118
9.53022	299.524	9.53022	617	9.53022	484	13.46	0.06861
9.54335	311.242	9.54335	597	9.54335	466	13.48	0.05503
9.55648	318.565	9.55648	600	9.55648	470	13.5	0.04712
9.56961	324.424	9.56961	612	9.56961	484	13.52	0.03177
9.58274	329.55	9.58274	664	9.58274	396	13.54	0.02911
9.59587	314.903	9.59587	561	9.59587	476	13.56	0.02747
9.609	303.186	9.609	594	9.609	450	13.58	0.0265
9.62213	282.681	9.62213	621	9.62213	404	13.6	0.02598
9.63526	284.878	9.63526	579	9.63526	528	13.62	0.0258
9.64839	325.156	9.64839	617	9.64839	486	13.64	0.02588
9.66152	328.085	9.66152	638	9.66152	426	13.66	0.02617
9.67465	268.034	9.67465	564	9.67465	466	13.68	0.02664
9.68778	276.09	9.68778	592	9.68778	478	13.7	0.02727
9.70091	290.004	9.70091	548	9.70091	426	13.72	0.02804
9.71404	288.539	9.71404	610	9.71404	450	13.74	0.02895
9.72717	314.903	9.72717	620	9.72717	452	13.76	0.02999
9.7403	271.696	9.7403	599	9.7403	420	13.78	0.03116
9.75343	300.257	9.75343	626	9.75343	428	13.8	0.03247
9.76656	268.034	9.76656	630	9.76656	518	13.82	0.03392
9.77969	281.216	9.77969	617	9.77969	480	13.84	0.03551
9.79282	279.019	9.79282	606	9.79282	438	13.86	0.03728
9.80595	284.878	9.80595	620	9.80595	490	13.88	0.03921
9.81908	282.681	9.81908	635	9.81908	462	13.9	0.04276
9.83221	280.484	9.83221	599	9.83221	474	13.92	0.04514
9.84534	300.989	9.84534	625	9.84534	404	13.94	0.04775
9.85847	292.933	9.85847	636	9.85847	390	13.96	0.05064
9.8716	295.13	9.8716	624	9.8716	430	13.98	0.05382
9.88473	298.06	9.88473	616	9.88473	432	14	0.05734
9.89787	270.963	9.89787	630	9.89787	446	14.02	0.06124
9.911	287.807	9.911	578	9.911	472	14.04	0.06558
9.92413	279.019	9.92413	590	9.92413	402	14.06	0.07042
9.93726	287.807	9.93726	586	9.93726	420	14.08	0.07585
9.95039	300.989	9.95039	627	9.95039	398	14.1	0.08195
9.96352	292.933	9.96352	588	9.96352	466	14.12	0.08883
9.97665	295.13	9.97665	596	9.97665	440	14.14	0.09665
9.98978	291.469	9.98978	613	9.98978	432	14.16	0.10558
10.0029	279.751	10.0029	640	10.0029	394	14.18	0.11582
10.016	262.908	10.016	602	10.016	416	14.2	0.12765
10.0292	293.666	10.0292	574	10.0292	478	14.22	0.14142
10.0423	302.454	10.0423	575	10.0423	410	14.24	0.15757
10.0554	262.908	10.0554	588	10.0554	424	14.26	0.17666
10.0686	296.595	10.0686	574	10.0686	442	14.28	0.19946
10.0817	298.06	10.0817	632	10.0817	470	14.3	0.22699
10.0948	251.923	10.0948	636	10.0948	446	14.32	0.26063
10.108	298.06	10.108	651	10.108	428	14.34	0.30231
10.1211	284.878	10.1211	610	10.1211	394	14.36	0.35476
10.1342	269.499	10.1342	605	10.1342	384	14.38	0.42196
10.1473	265.837	10.1473	633	10.1473	440	14.4	0.50992
10.1605	269.499	10.1605	583	10.1605	428	14.42	0.62819
10.1736	290.004	10.1736	577	10.1736	422	14.44	0.79344
10.1867	281.216	10.1867	637	10.1867	404	14.46	1.03767
10.1999	284.878	10.1999	601	10.1999	412	14.48	1.42471
10.213	271.696	10.213	613	10.213	478	14.5	2.0719
10.2261	299.524	10.2261	586	10.2261	468	14.52	3.15736
10.2393	287.807	10.2393	606	10.2393	432	14.54	4.8679
10.2524	275.357	10.2524	635	10.2524	408	14.56	7.15825
10.2655	275.357	10.2655	635	10.2655	420	14.58	9.04775
10.2786	287.075	10.2786	572	10.2786	468	14.6	8.73425
10.2918	298.06	10.2918	615	10.2918	416	14.62	6.58019
10.3049	292.201	10.3049	627	10.3049	440	14.64	4.39239
10.318	266.569	10.318	612	10.318	456	14.66	2.84563
10.3312	284.145	10.3312	611	10.3312	430	14.68	1.88535
10.3443	291.469	10.3443	597	10.3443	418	14.7	1.3159
10.3574	262.175	10.3574	607	10.3574	400	14.72	0.97241
10.3706	268.766	10.3706	603	10.3706	424	14.74	0.75222
10.3837	268.034	10.3837	626	10.3837	424	14.76	0.60119
10.3968	244.599	10.3968	588	10.3968	420	14.78	0.49216
10.41	283.413	10.41	626	10.41	448	14.8	0.41074
10.4231	268.766	10.4231	582	10.4231	444	14.82	0.34844
10.4362	259.978	10.4362	518	10.4362	402	14.84	0.29972
10.4493	279.751	10.4493	591	10.4493	410	14.86	0.26127
10.4625	268.766	10.4625	580	10.4625	450	14.88	0.23046
10.4756	256.317	10.4756	606	10.4756	378	14.9	0.20552
10.4887	248.261	10.4887	622	10.4887	438	14.92	0.18521
10.5019	284.878	10.5019	593	10.5019	414	14.94	0.16861
10.515	279.751	10.515	589	10.515	404	14.96	0.15506
10.5281	279.019	10.5281	588	10.5281	456	14.98	0.14409
10.5412	273.893	10.5412	571	10.5412	444	15	0.13534
10.5544	306.115	10.5544	607	10.5544	444	15.02	0.12861
10.5675	264.372	10.5675	592	10.5675	404	15.04	0.12374
10.5806	284.145	10.5806	605	10.5806	442	15.06	0.12073
10.5938	273.893	10.5938	613	10.5938	474	15.08	0.11964
10.6069	279.751	10.6069	584	10.6069	410	15.1	0.12067
10.62	256.317	10.62	557	10.62	350	15.12	0.12419
10.6332	268.034	10.6332	566	10.6332	370	15.14	0.13082
10.6463	281.948	10.6463	585	10.6463	442	15.16	0.14157
10.6594	302.454	10.6594	593	10.6594	386	15.18	0.15813
10.6725	282.681	10.6725	595	10.6725	382	15.2	0.18366
10.6857	254.12	10.6857	584	10.6857	414	15.22	0.22442
10.6988	257.049	10.6988	589	10.6988	398	15.24	0.29273
10.7119	262.175	10.7119	580	10.7119	434	15.26	0.41009
10.7251	256.317	10.7251	580	10.7251	428	15.28	0.60629
10.7382	298.06	10.7382	647	10.7382	392	15.3	0.90417
10.7513	262.908	10.7513	611	10.7513	386	15.32	1.26208
10.7645	258.514	10.7645	577	10.7645	398	15.34	1.45711
10.7776	262.175	10.7776	567	10.7776	408	15.36	1.27611
10.7907	251.923	10.7907	625	10.7907	406	15.38	0.91578
10.8039	254.12	10.8039	598	10.8039	412	15.4	0.60892
10.817	251.19	10.817	597	10.817	406	15.42	0.40413
10.8301	270.231	10.8301	609	10.8301	376	15.44	0.27951
10.8432	268.034	10.8432	568	10.8432	410	15.46	0.2052
10.8564	249.726	10.8564	546	10.8564	374	15.48	0.15915
10.8695	259.246	10.8695	619	10.8695	434	15.5	0.12855
10.8826	259.978	10.8826	564	10.8826	422	15.52	0.10686
10.8958	263.64	10.8958	622	10.8958	370	15.54	0.09075
10.9089	277.554	10.9089	621	10.9089	436	15.56	0.07841
10.922	270.231	10.922	600	10.922	432	15.58	0.06872
10.9352	268.766	10.9352	633	10.9352	374	15.6	0.06096
10.9483	300.257	10.9483	629	10.9483	424	15.62	0.05463
10.9614	269.499	10.9614	614	10.9614	366	15.64	0.04939
10.9746	263.64	10.9746	574	10.9746	388	15.66	0.04499
10.9877	262.175	10.9877	621	10.9877	426	15.68	0.04126
11.0008	238.008	11.0008	568	11.0008	424	15.7	0.03806
11.0139	258.514	11.0139	601	11.0139	470	15.72	0.03528
11.0271	250.458	11.0271	553	11.0271	408	15.74	0.03286
11.0402	274.625	11.0402	572	11.0402	426	15.76	0.03072
11.0533	251.923	11.0533	601	11.0533	450	15.78	0.02883
11.0665	300.257	11.0665	564	11.0665	404	15.8	0.02715
11.0796	279.019	11.0796	617	11.0796	406	15.82	0.02564
11.0927	288.539	11.0927	609	11.0927	396	15.84	0.02428
11.1059	272.428	11.1059	588	11.1059	384	15.86	0.02305
11.119	273.893	11.119	592	11.119	418	15.88	0.02194
11.1321	268.766	11.1321	576	11.1321	388	15.9	0.02092
11.1452	283.413	11.1452	596	11.1452	366	15.92	0.01999
11.1584	263.64	11.1584	570	11.1584	358	15.94	0.02081
11.1715	258.514	11.1715	592	11.1715	332	15.96	0.02008
11.1846	279.751	11.1846	619	11.1846	348	15.98	0.0194
11.1978	263.64	11.1978	584	11.1978	398	16	0.01879
11.2109	265.105	11.2109	584	11.2109	442	16.02	0.01823
11.224	270.963	11.224	587	11.224	364	16.04	0.01772
11.2371	277.554	11.2371	610	11.2371	438	16.06	0.00846
11.2503	262.908	11.2503	565	11.2503	402	16.08	0.00827
11.2634	271.696	11.2634	543	11.2634	398	16.1	0.00811
11.2765	259.978	11.2765	573	11.2765	410	16.12	0.00798
11.2897	258.514	11.2897	594	11.2897	388	16.14	0.00788
11.3028	292.933	11.3028	593	11.3028	402	16.16	0.0078
11.3159	269.499	11.3159	607	11.3159	396	16.18	0.00776
11.3291	270.231	11.3291	628	11.3291	412	16.2	0.00773
11.3422	295.13	11.3422	636	11.3422	450	16.22	0.00774
11.3553	273.16	11.3553	562	11.3553	422	16.24	0.00777
11.3685	287.075	11.3685	559	11.3685	386	16.26	0.00865
11.3816	273.16	11.3816	592	11.3816	362	16.28	0.00877
11.3947	279.019	11.3947	538	11.3947	368	16.3	0.00892
11.4078	260.711	11.4078	590	11.4078	370	16.32	0.00911
11.421	276.822	11.421	537	11.421	376	16.34	0.00933
11.4341	276.822	11.4341	528	11.4341	376	16.36	0.00961
11.4472	272.428	11.4472	532	11.4472	422	16.38	0.00994
11.4604	277.554	11.4604	586	11.4604	376	16.4	0.01034
11.4735	257.781	11.4735	583	11.4735	398	16.42	0.01081
11.4866	291.469	11.4866	555	11.4866	408	16.44	0.01137
11.4998	254.852	11.4998	543	11.4998	390	16.46	0.01204
11.5129	293.666	11.5129	586	11.5129	326	16.48	0.01286
11.526	273.893	11.526	601	11.526	346	16.5	0.01386
11.5391	266.569	11.5391	595	11.5391	410	16.52	0.01509
11.5523	268.034	11.5523	590	11.5523	364	16.54	0.01665
11.5654	292.933	11.5654	612	11.5654	380	16.56	0.01866
11.5785	287.075	11.5785	625	11.5785	376	16.58	0.02131
11.5917	281.948	11.5917	581	11.5917	374	16.6	0.02495
11.6048	270.963	11.6048	584	11.6048	362	16.62	0.03024
11.6179	281.216	11.6179	563	11.6179	400	16.64	0.03849
11.6311	259.246	11.6311	536	11.6311	368	16.66	0.05212
11.6442	257.049	11.6442	599	11.6442	378	16.68	0.07478
11.6573	288.539	11.6573	539	11.6573	374	16.7	0.11031
11.6705	277.554	11.6705	571	11.6705	448	16.72	0.15775
11.6836	281.216	11.6836	587	11.6836	400	16.74	0.19686
11.6967	274.625	11.6967	592	11.6967	366	16.76	0.19075
11.7098	253.387	11.7098	571	11.7098	428	16.78	0.14709
11.723	261.443	11.723	564	11.723	352	16.8	0.10153
11.7361	301.721	11.7361	560	11.7361	380	16.82	0.07061
11.7492	283.413	11.7492	525	11.7492	406	16.84	0.05178
11.7624	262.175	11.7624	553	11.7624	342	16.86	0.04104
11.7755	268.766	11.7755	604	11.7755	368	16.88	0.03502
11.7886	274.625	11.7886	519	11.7886	374	16.9	0.03163
11.8018	273.16	11.8018	598	11.8018	338	16.92	0.0298
11.8149	248.993	11.8149	569	11.8149	412	16.94	0.02898
11.828	278.287	11.828	554	11.828	382	16.96	0.0289
11.8412	287.807	11.8412	560	11.8412	370	16.98	0.02944
11.8543	272.428	11.8543	553	11.8543	372	17	0.03051
11.8674	267.302	11.8674	533	11.8674	440	17.02	0.03209
11.8805	254.852	11.8805	583	11.8805	432	17.04	0.03421
11.8937	256.317	11.8937	525	11.8937	400	17.06	0.0369
11.9068	278.287	11.9068	542	11.9068	366	17.08	0.04026
11.9199	259.246	11.9199	574	11.9199	402	17.1	0.04439
11.9331	288.539	11.9331	603	11.9331	406	17.12	0.04948
11.9462	251.19	11.9462	577	11.9462	394	17.14	0.05579
11.9593	299.524	11.9593	520	11.9593	410	17.16	0.06364
11.9725	268.766	11.9725	623	11.9725	386	17.18	0.07356
11.9856	247.529	11.9856	608	11.9856	394	17.2	0.08625
11.9987	251.923	11.9987	547	11.9987	372	17.22	0.10538
12.0118	282.681	12.0118	566	12.0118	344	17.24	0.12765
12.025	308.312	12.025	524	12.025	318	17.26	0.15854
12.0381	259.246	12.0381	546	12.0381	384	17.28	0.20375
12.0512	252.655	12.0512	572	12.0512	392	17.3	0.27464
12.0644	253.387	12.0644	566	12.0644	380	17.32	0.39242
12.0775	296.595	12.0775	566	12.0775	386	17.34	0.58998
12.0906	265.105	12.0906	575	12.0906	368	17.36	0.90377
12.1037	251.19	12.1037	551	12.1037	416	17.38	1.3337
12.1169	266.569	12.1169	572	12.1169	346	17.4	1.71756
12.13	265.105	12.13	580	12.13	394	17.42	1.70774
12.1431	251.923	12.1431	541	12.1431	420	17.44	1.31813
12.1563	258.514	12.1563	546	12.1563	350	17.46	0.89664
12.1694	278.287	12.1694	512	12.1694	400	17.48	0.59409
12.1825	245.332	12.1825	581	12.1825	370	17.5	0.40706
12.1957	282.681	12.1957	565	12.1957	326	17.52	0.29917
12.2088	270.231	12.2088	577	12.2088	402	17.54	0.23853
12.2219	268.034	12.2219	549	12.2219	438	17.56	0.20536
12.2351	248.993	12.2351	504	12.2351	456	17.58	0.19002
12.2482	259.246	12.2482	521	12.2482	422	17.6	0.18962
12.2613	261.443	12.2613	555	12.2613	356	17.62	0.20645
12.2744	279.751	12.2744	553	12.2744	378	17.64	0.24862
12.2876	259.978	12.2876	555	12.2876	360	17.66	0.33064
12.3007	246.796	12.3007	563	12.3007	388	17.68	0.46993
12.3138	253.387	12.3138	507	12.3138	402	17.7	0.66965
12.327	285.61	12.327	556	12.327	352	17.72	0.86171
12.3401	273.893	12.3401	549	12.3401	414	17.74	0.87633
12.3532	265.837	12.3532	565	12.3532	358	17.76	0.69183
12.3664	254.12	12.3664	543	12.3664	404	17.78	0.47737
12.3795	259.246	12.3795	584	12.3795	358	17.8	0.31872
12.3926	240.205	12.3926	582	12.3926	376	17.82	0.21803
12.4057	275.357	12.4057	547	12.4057	358	17.84	0.15764
12.4189	245.332	12.4189	584	12.4189	350	17.86	0.12113
12.432	264.372	12.432	542	12.432	394	17.88	0.09779
12.4451	279.019	12.4451	550	12.4451	348	17.9	0.08182
12.4583	276.822	12.4583	592	12.4583	394	17.92	0.07032
12.4714	275.357	12.4714	572	12.4714	342	17.94	0.06176
12.4845	284.145	12.4845	563	12.4845	340	17.96	0.05525
12.4977	254.12	12.4977	599	12.4977	362	17.98	0.05023
12.5108	247.529	12.5108	570	12.5108	374	18	0.04635
12.5239	265.105	12.5239	555	12.5239	392	18.02	0.04333
12.5371	292.933	12.5371	536	12.5371	380	18.04	0.04101
12.5502	270.231	12.5502	602	12.5502	414	18.06	0.03926
12.5633	249.726	12.5633	568	12.5633	360	18.08	0.038
12.5764	261.443	12.5764	552	12.5764	400	18.1	0.03715
12.5896	258.514	12.5896	593	12.5896	386	18.12	0.03668
12.6027	244.599	12.6027	520	12.6027	388	18.14	0.03657
12.6158	255.584	12.6158	565	12.6158	348	18.16	0.0368
12.629	254.12	12.629	581	12.629	356	18.18	0.03736
12.6421	285.61	12.6421	571	12.6421	370	18.2	0.03827
12.6552	260.711	12.6552	568	12.6552	360	18.22	0.03938
12.6684	268.034	12.6684	546	12.6684	354	18.24	0.04107
12.6815	277.554	12.6815	521	12.6815	354	18.26	0.04322
12.6946	257.781	12.6946	599	12.6946	360	18.28	0.04589
12.7078	246.064	12.7078	524	12.7078	368	18.3	0.04917
12.7209	254.12	12.7209	575	12.7209	424	18.32	0.05318
12.734	271.696	12.734	572	12.734	378	18.34	0.05809
12.7471	238.741	12.7471	547	12.7471	360	18.36	0.06409
12.7603	288.539	12.7603	541	12.7603	400	18.38	0.07149
12.7734	273.16	12.7734	557	12.7734	352	18.4	0.08068
12.7865	244.599	12.7865	550	12.7865	424	18.42	0.09221
12.7997	261.443	12.7997	546	12.7997	386	18.44	0.10687
12.8128	288.539	12.8128	556	12.8128	368	18.46	0.12583
12.8259	259.978	12.8259	530	12.8259	382	18.48	0.15084
12.8391	274.625	12.8391	565	12.8391	420	18.5	0.18473
12.8522	270.231	12.8522	510	12.8522	364	18.52	0.23247
12.8653	279.019	12.8653	524	12.8653	348	18.54	0.30372
12.8784	251.19	12.8784	482	12.8784	364	18.56	0.41766
12.8916	276.09	12.8916	548	12.8916	400	18.58	0.60903
12.9047	252.655	12.9047	551	12.9047	408	18.6	0.92901
12.9178	267.302	12.9178	574	12.9178	406	18.62	1.42753
12.931	232.15	12.931	528	12.931	382	18.64	2.07504
12.9441	282.681	12.9441	546	12.9441	402	18.66	2.55731
12.9572	258.514	12.9572	583	12.9572	376	18.68	2.3901
12.9703	261.443	12.9703	531	12.9703	382	18.7	1.76606
12.9835	273.893	12.9835	529	12.9835	368	18.72	1.17198
12.9966	259.978	12.9966	547	12.9966	402	18.74	0.76072
13.0097	282.681	13.0097	558	13.0097	352	18.76	0.50749
13.0229	254.852	13.0229	543	13.0229	358	18.78	0.35741
13.036	273.893	13.036	578	13.036	450	18.8	0.26633
13.0491	269.499	13.0491	532	13.0491	344	18.82	0.20741
13.0623	271.696	13.0623	586	13.0623	340	18.84	0.16665
13.0754	269.499	13.0754	549	13.0754	380	18.86	0.13704
13.0885	238.008	13.0885	606	13.0885	354	18.88	0.11478
13.1016	244.599	13.1016	516	13.1016	336	18.9	0.09602
13.1148	239.473	13.1148	570	13.1148	392	18.92	0.08261
13.1279	286.342	13.1279	533	13.1279	360	18.94	0.07204
13.141	265.105	13.141	518	13.141	358	18.96	0.06338
13.1542	290.004	13.1542	538	13.1542	420	18.98	0.05628
13.1673	247.529	13.1673	587	13.1673	412	19	0.05039
13.1804	262.175	13.1804	543	13.1804	326	19.02	0.04546
13.1936	273.893	13.1936	545	13.1936	378	19.04	0.04129
13.2067	283.413	13.2067	495	13.2067	400	19.06	0.03775
13.2198	270.231	13.2198	549	13.2198	372	19.08	0.03471
13.233	238.008	13.233	523	13.233	402	19.1	0.0321
13.2461	270.963	13.2461	597	13.2461	406	19.12	0.02984
13.2592	256.317	13.2592	548	13.2592	374	19.14	0.02788
13.2723	259.246	13.2723	547	13.2723	382	19.16	0.02617
13.2855	259.246	13.2855	540	13.2855	316	19.18	0.02468
13.2986	229.953	13.2986	540	13.2986	386	19.2	0.02337
13.3117	265.837	13.3117	515	13.3117	442	19.22	0.02143
13.3249	251.19	13.3249	529	13.3249	386	19.24	0.02046
13.338	237.276	13.338	556	13.338	376	19.26	0.01961
13.3511	265.105	13.3511	537	13.3511	376	19.28	0.01888
13.3643	264.372	13.3643	531	13.3643	394	19.3	0.01825
13.3774	280.484	13.3774	523	13.3774	324	19.32	0.01772
13.3905	256.317	13.3905	556	13.3905	376	19.34	0.01727
13.4037	246.796	13.4037	509	13.4037	382	19.36	0.01691
13.4168	261.443	13.4168	563	13.4168	358	19.38	0.01662
13.4299	252.655	13.4299	514	13.4299	328	19.4	0.01641
13.443	254.852	13.443	564	13.443	346	19.42	0.01627
13.4562	282.681	13.4562	572	13.4562	328	19.44	0.0162
13.4693	267.302	13.4693	509	13.4693	382	19.46	0.0162
13.4824	254.852	13.4824	629	13.4824	378	19.48	0.01627
13.4956	281.948	13.4956	481	13.4956	388	19.5	0.01642
13.5087	273.16	13.5087	509	13.5087	350	19.52	0.01833
13.5218	238.008	13.5218	502	13.5218	410	19.54	0.01868
13.535	273.16	13.535	563	13.535	386	19.56	0.01913
13.5481	256.317	13.5481	515	13.5481	324	19.58	0.01968
13.5612	265.837	13.5612	555	13.5612	366	19.6	0.02033
13.5743	265.105	13.5743	505	13.5743	342	19.62	0.0211
13.5875	262.175	13.5875	545	13.5875	400	19.64	0.02201
13.6006	257.781	13.6006	538	13.6006	352	19.66	0.02308
13.6137	251.923	13.6137	545	13.6137	364	19.68	0.02433
13.6269	260.711	13.6269	536	13.6269	328	19.7	0.02578
13.64	260.711	13.64	539	13.64	276	19.72	0.02748
13.6531	265.105	13.6531	559	13.6531	340	19.74	0.02948
13.6663	277.554	13.6663	560	13.6663	384	19.76	0.03183
13.6794	275.357	13.6794	520	13.6794	400	19.78	0.0346
13.6925	280.484	13.6925	567	13.6925	332	19.8	0.03791
13.7057	261.443	13.7057	533	13.7057	346	19.82	0.04187
13.7188	266.569	13.7188	511	13.7188	364	19.84	0.04668
13.7319	306.115	13.7319	571	13.7319	380	19.86	0.05256
13.745	281.216	13.745	523	13.745	342	19.88	0.05985
13.7582	285.61	13.7582	532	13.7582	354	19.9	0.06902
13.7713	279.019	13.7713	565	13.7713	346	19.92	0.08076
13.7844	273.893	13.7844	520	13.7844	394	19.94	0.09611
13.7976	266.569	13.7976	546	13.7976	384	19.96	0.11669
13.8107	278.287	13.8107	535	13.8107	328	19.98	0.14533
13.8238	280.484	13.8238	533	13.8238	318	20	0.18744
13.8369	270.231	13.8369	531	13.8369	404	20.02	0.25381
13.8501	272.428	13.8501	541	13.8501	314	20.04	0.36443
13.8632	249.726	13.8632	523	13.8632	332	20.06	0.55015
13.8763	246.796	13.8763	554	13.8763	336	20.08	0.84456
13.8895	259.978	13.8895	539	13.8895	324	20.1	1.24513
13.9026	268.034	13.9026	535	13.9026	374	20.12	1.594
13.9157	290.004	13.9157	488	13.9157	398	20.14	1.56672
13.9289	273.893	13.9289	503	13.9289	360	20.16	1.19784
13.942	249.726	13.942	549	13.942	370	20.18	0.8071
13.9551	262.175	13.9551	549	13.9551	386	20.2	0.52762
13.9682	260.711	13.9682	560	13.9682	332	20.22	0.35394
13.9814	283.413	13.9814	544	13.9814	328	20.24	0.25194
13.9945	257.049	13.9945	531	13.9945	330	20.26	0.19207
14.0076	285.61	14.0076	539	14.0076	342	20.28	0.156
14.0208	281.216	14.0208	517	14.0208	352	20.3	0.13463
14.0339	252.655	14.0339	520	14.0339	368	20.32	0.12462
14.047	238.008	14.047	552	14.047	326	20.34	0.12593
14.0602	255.584	14.0602	568	14.0602	314	20.36	0.13991
14.0733	264.372	14.0733	549	14.0733	314	20.38	0.16555
14.0864	287.075	14.0864	529	14.0864	400	20.4	0.18939
14.0996	284.145	14.0996	532	14.0996	370	20.42	0.18352
14.1127	288.539	14.1127	518	14.1127	372	20.44	0.14879
14.1258	258.514	14.1258	534	14.1258	342	20.46	0.11243
14.1389	268.034	14.1389	496	14.1389	348	20.48	0.08616
14.1521	257.049	14.1521	538	14.1521	322	20.5	0.06959
14.1652	255.584	14.1652	493	14.1652	398	20.52	0.05974
14.1783	251.923	14.1783	495	14.1783	344	20.54	0.05403
14.1915	254.12	14.1915	562	14.1915	334	20.56	0.0508
14.2046	249.726	14.2046	531	14.2046	354	20.58	0.04946
14.2177	257.781	14.2177	486	14.2177	394	20.6	0.0491
14.2309	261.443	14.2309	528	14.2309	352	20.62	0.04979
14.244	269.499	14.244	547	14.244	364	20.64	0.05151
14.2571	262.908	14.2571	469	14.2571	368	20.66	0.05429
14.2703	251.923	14.2703	531	14.2703	332	20.68	0.05827
14.2834	287.075	14.2834	561	14.2834	356	20.7	0.0637
14.2965	248.261	14.2965	523	14.2965	346	20.72	0.07093
14.3096	267.302	14.3096	517	14.3096	348	20.74	0.08051
14.3228	262.908	14.3228	512	14.3228	380	20.76	0.09327
14.3359	248.261	14.3359	532	14.3359	346	20.78	0.11049
14.349	235.079	14.349	539	14.349	342	20.8	0.1343
14.3622	278.287	14.3622	488	14.3622	382	20.82	0.16855
14.3753	278.287	14.3753	532	14.3753	306	20.84	0.2209
14.3884	270.231	14.3884	474	14.3884	330	20.86	0.30633
14.4016	254.852	14.4016	537	14.4016	372	20.88	0.45076
14.4147	251.923	14.4147	532	14.4147	368	20.9	0.68957
14.4278	241.67	14.4278	539	14.4278	384	20.92	1.04943
14.4409	264.372	14.4409	478	14.4409	390	20.94	1.47606
14.4541	243.135	14.4541	517	14.4541	392	20.96	1.69768
14.4672	260.711	14.4672	506	14.4672	378	20.98	1.47215
14.4803	276.822	14.4803	575	14.4803	372	21	1.04474
14.4935	274.625	14.4935	497	14.4935	352	21.02	0.68531
14.5066	228.488	14.5066	512	14.5066	352	21.04	0.44687
14.5197	257.049	14.5197	542	14.5197	362	21.06	0.30245
14.5328	253.387	14.5328	548	14.5328	354	21.08	0.21676
14.546	244.599	14.546	498	14.546	348	21.1	0.16393
14.5591	279.019	14.5591	534	14.5591	348	21.12	0.12906
14.5723	251.19	14.5723	541	14.5723	392	21.14	0.10454
14.5854	271.696	14.5854	499	14.5854	366	21.16	0.08651
14.5985	270.963	14.5985	523	14.5985	360	21.18	0.07285
14.6116	270.963	14.6116	550	14.6116	352	21.2	0.06226
14.6248	259.978	14.6248	563	14.6248	378	21.22	0.05389
14.6379	284.878	14.6379	551	14.6379	330	21.24	0.04717
14.651	259.978	14.651	490	14.651	360	21.26	0.04169
14.6642	244.599	14.6642	540	14.6642	350	21.28	0.03718
14.6773	267.302	14.6773	487	14.6773	368	21.3	0.03341
14.6904	252.655	14.6904	510	14.6904	338	21.32	0.03024
14.7035	266.569	14.7035	478	14.7035	360	21.34	0.02755
14.7167	265.105	14.7167	510	14.7167	336	21.36	0.02526
14.7298	262.175	14.7298	552	14.7298	392	21.38	0.02328
14.7429	260.711	14.7429	526	14.7429	368	21.4	0.02158
14.7561	267.302	14.7561	557	14.7561	360	21.42	0.0201
14.7692	259.246	14.7692	511	14.7692	362	21.44	0.01882
14.7823	278.287	14.7823	509	14.7823	338	21.46	0.0177
14.7955	246.796	14.7955	484	14.7955	354	21.48	0.01673
14.8086	238.741	14.8086	504	14.8086	334	21.5	0.01589
14.8217	275.357	14.8217	531	14.8217	350	21.52	0.01517
14.8348	260.711	14.8348	522	14.8348	374	21.54	0.01455
14.848	272.428	14.848	530	14.848	346	21.56	0.01403
14.8611	265.837	14.8611	545	14.8611	326	21.58	0.0136
14.8742	256.317	14.8742	514	14.8742	310	21.6	0.01326
14.8874	225.559	14.8874	563	14.8874	368	21.62	0.01151
14.9005	264.372	14.9005	526	14.9005	382	21.64	0.01139
14.9136	238.008	14.9136	520	14.9136	400	21.66	0.01138
14.9268	240.205	14.9268	481	14.9268	384	21.68	0.01147
14.9399	227.756	14.9399	494	14.9399	332	21.7	0.01169
14.953	270.963	14.953	498	14.953	314	21.72	0.01204
14.9662	266.569	14.9662	510	14.9662	332	21.74	0.01257
14.9793	257.781	14.9793	499	14.9793	434	21.76	0.01331
14.9924	251.923	14.9924	515	14.9924	378	21.78	0.01432
15.0055	251.19	15.0055	522	15.0055	346	21.8	0.01569
15.0187	255.584	15.0187	503	15.0187	322	21.82	0.01755
15.0318	268.766	15.0318	524	15.0318	360	21.84	0.02011
15.0449	281.216	15.0449	523	15.0449	358	21.86	0.02365
15.0581	287.075	15.0581	490	15.0581	344	21.88	0.02877
15.0712	251.923	15.0712	496	15.0712	386	21.9	0.03648
15.0843	270.231	15.0843	483	15.0843	410	21.92	0.04929
15.0975	255.584	15.0975	519	15.0975	354	21.94	0.07098
15.1106	263.64	15.1106	479	15.1106	368	21.96	0.10704
15.1237	271.696	15.1237	522	15.1237	354	21.98	0.16195
15.1369	257.781	15.1369	529	15.1369	328	22	0.22883
15.15	250.458	15.15	512	15.15	374	22.02	0.26764
15.1631	258.514	15.1631	542	15.1631	332	22.04	0.23671
15.1762	256.317	15.1762	485	15.1762	416	22.06	0.17053
15.1894	251.923	15.1894	543	15.1894	280	22.08	0.11293
15.2025	273.893	15.2025	526	15.2025	320	22.1	0.07432
15.2156	260.711	15.2156	559	15.2156	326	22.12	0.05082
15.2288	258.514	15.2288	529	15.2288	300	22.14	0.03687
15.2419	252.655	15.2419	492	15.2419	362	22.16	0.02829
15.255	268.766	15.255	513	15.255	318	22.18	0.02265
15.2682	265.837	15.2682	498	15.2682	402	22.2	0.01868
15.2813	246.796	15.2813	539	15.2813	382	22.22	0.01577
15.2944	240.205	15.2944	516	15.2944	424	22.24	0.01356
15.3075	269.499	15.3075	527	15.3075	400	22.26	0.01184
15.3207	257.049	15.3207	496	15.3207	314	22.28	0.01048
15.3338	274.625	15.3338	517	15.3338	394	22.3	0.00938
15.3469	257.781	15.3469	517	15.3469	326	22.32	0.00849
15.3601	303.186	15.3601	504	15.3601	344	22.34	0.00775
15.3732	259.978	15.3732	525	15.3732	384	22.36	0.00713
15.3863	269.499	15.3863	517	15.3863	364	22.38	0.00661
15.3994	272.428	15.3994	483	15.3994	376	22.4	0.00617
15.4126	254.852	15.4126	515	15.4126	330	22.42	0.00416
15.4257	251.19	15.4257	523	15.4257	374	22.44	0.00387
15.4388	260.711	15.4388	466	15.4388	326	22.46	0.00363
15.452	281.216	15.452	488	15.452	348	22.48	0.00343
15.4651	276.822	15.4651	478	15.4651	350	22.5	0.00326
15.4782	264.372	15.4782	502	15.4782	442	22.52	0.00311
15.4914	266.569	15.4914	508	15.4914	356	22.54	0.00299
15.5045	249.726	15.5045	537	15.5045	368	22.56	0.00288
15.5176	257.781	15.5176	520	15.5176	382	22.58	0.0028
15.5308	250.458	15.5308	546	15.5308	376	22.6	0.00273
15.5439	261.443	15.5439	529	15.5439	336	22.62	0.00268
15.557	262.175	15.557	550	15.557	368	22.64	0.00263
15.5701	263.64	15.5701	490	15.5701	374	22.66	0.00261
15.5833	285.61	15.5833	553	15.5833	370	22.68	0.00259
15.5964	262.908	15.5964	510	15.5964	374	22.7	0.00259
15.6095	267.302	15.6095	475	15.6095	390	22.72	0.00259
15.6227	254.852	15.6227	480	15.6227	346	22.74	0.00261
15.6358	282.681	15.6358	517	15.6358	346	22.76	0.00264
15.6489	255.584	15.6489	510	15.6489	392	22.78	0.00335
15.6621	280.484	15.6621	530	15.6621	384	22.8	0.00342
15.6752	267.302	15.6752	540	15.6752	332	22.82	0.00351
15.6883	279.019	15.6883	532	15.6883	370	22.84	0.00361
15.7014	246.796	15.7014	574	15.7014	366	22.86	0.00373
15.7146	280.484	15.7146	482	15.7146	320	22.88	0.00386
15.7277	249.726	15.7277	464	15.7277	342	22.9	0.00402
15.7408	257.781	15.7408	540	15.7408	356	22.92	0.00419
15.754	302.454	15.754	531	15.754	356	22.94	0.00439
15.7671	266.569	15.7671	511	15.7671	364	22.96	0.00462
15.7802	280.484	15.7802	507	15.7802	370	22.98	0.00489
15.7934	263.64	15.7934	501	15.7934	394	23	0.00519
15.8065	256.317	15.8065	513	15.8065	340	23.02	0.00554
15.8196	253.387	15.8196	494	15.8196	358	23.04	0.00594
15.8328	222.629	15.8328	490	15.8328	394	23.06	0.00642
15.8459	257.049	15.8459	543	15.8459	362	23.08	0.00698
15.859	254.852	15.859	471	15.859	340	23.1	0.00766
15.8721	239.473	15.8721	522	15.8721	358	23.12	0.0085
15.8853	236.544	15.8853	513	15.8853	316	23.14	0.00955
15.8984	259.246	15.8984	501	15.8984	294	23.16	0.01094
15.9115	241.67	15.9115	495	15.9115	314	23.18	0.0129
15.9247	243.867	15.9247	539	15.9247	332	23.2	0.01581
15.9378	252.655	15.9378	537	15.9378	350	23.22	0.02024
15.9509	276.09	15.9509	505	15.9509	284	23.24	0.02671
15.9641	246.796	15.9641	552	15.9641	350	23.26	0.0348
15.9772	255.584	15.9772	531	15.9772	332	23.28	0.04107
15.9903	284.145	15.9903	531	15.9903	346	23.3	0.04112
16.0035	269.499	16.0035	519	16.0035	350	23.32	0.03778
16.0166	267.302	16.0166	490	16.0166	334	23.34	0.03598
16.0297	254.852	16.0297	550	16.0297	358	23.36	0.03739
16.0428	259.978	16.0428	494	16.0428	322	23.38	0.04242
16.056	233.614	16.056	499	16.056	334	23.4	0.05197
16.0691	257.781	16.0691	495	16.0691	326	23.42	0.06841
16.0822	246.796	16.0822	512	16.0822	360	23.44	0.09674
16.0954	262.175	16.0954	507	16.0954	338	23.46	0.14478
16.1085	240.205	16.1085	491	16.1085	340	23.48	0.22071
16.1216	253.387	16.1216	487	16.1216	360	23.5	0.32352
16.1348	294.398	16.1348	504	16.1348	342	23.52	0.41022
16.1479	231.417	16.1479	484	16.1479	360	23.54	0.39903
16.161	264.372	16.161	472	16.161	336	23.56	0.30292
16.1741	230.685	16.1741	495	16.1741	332	23.58	0.20376
16.1873	227.023	16.1873	510	16.1873	388	23.6	0.13335
16.2004	273.16	16.2004	450	16.2004	402	23.62	0.08962
16.2135	268.766	16.2135	504	16.2135	392	23.64	0.06377
16.2267	256.317	16.2267	487	16.2267	346	23.66	0.04829
16.2398	251.923	16.2398	467	16.2398	320	23.68	0.03849
16.2529	248.993	16.2529	461	16.2529	394	23.7	0.03188
16.266	243.867	16.266	517	16.266	324	23.72	0.02723
16.2792	259.246	16.2792	489	16.2792	338	23.74	0.02389
16.2923	248.993	16.2923	478	16.2923	350	23.76	0.02146
16.3054	247.529	16.3054	515	16.3054	318	23.78	0.01971
16.3186	227.023	16.3186	523	16.3186	334	23.8	0.01848
16.3317	263.64	16.3317	532	16.3317	340	23.82	0.01769
16.3448	235.079	16.3448	480	16.3448	316	23.84	0.01725
16.358	248.993	16.358	502	16.358	346	23.86	0.01713
16.3711	253.387	16.3711	516	16.3711	302	23.88	0.01731
16.3842	251.923	16.3842	483	16.3842	314	23.9	0.0178
16.3973	261.443	16.3973	461	16.3973	320	23.92	0.01861
16.4105	262.175	16.4105	519	16.4105	338	23.94	0.01978
16.4236	255.584	16.4236	536	16.4236	358	23.96	0.02234
16.4367	273.893	16.4367	474	16.4367	344	23.98	0.04967
16.4499	258.514	16.4499	508	16.4499	354	24	0.05316
16.463	246.064	16.463	501	16.463	376	24.02	0.05752
16.4761	247.529	16.4761	505	16.4761	382	24.04	0.06304
16.4893	243.135	16.4893	532	16.4893	352	24.06	0.07016
16.5024	245.332	16.5024	488	16.5024	330	24.08	0.07959
16.5155	261.443	16.5155	512	16.5155	338	24.1	0.09254
16.5287	253.387	16.5287	510	16.5287	318	24.12	0.11136
16.5418	259.978	16.5418	505	16.5418	340	24.14	0.14073
16.5549	229.22	16.5549	555	16.5549	372	24.16	0.18929
16.568	243.867	16.568	488	16.568	344	24.18	0.29208
16.5812	267.302	16.5812	501	16.5812	338	24.2	0.42022
16.5943	265.105	16.5943	511	16.5943	392	24.22	0.59276
16.6074	247.529	16.6074	503	16.6074	338	24.24	0.73955
16.6206	249.726	16.6206	480	16.6206	296	24.26	0.72448
16.6337	248.261	16.6337	476	16.6337	294	24.28	0.56725
16.6468	277.554	16.6468	553	16.6468	394	24.3	0.40415
16.66	259.978	16.66	478	16.66	330	24.32	0.28879
16.6731	265.105	16.6731	530	16.6731	338	24.34	0.21795
16.6862	244.599	16.6862	494	16.6862	346	24.36	0.17703
16.6993	236.544	16.6993	549	16.6993	380	24.38	0.15354
16.7125	240.205	16.7125	475	16.7125	312	24.4	0.13963
16.7256	273.16	16.7256	469	16.7256	320	24.42	0.13116
16.7387	248.993	16.7387	513	16.7387	354	24.44	0.12607
16.7519	240.205	16.7519	486	16.7519	352	24.46	0.12326
16.765	267.302	16.765	500	16.765	350	24.48	0.12211
16.7781	227.756	16.7781	477	16.7781	326	24.5	0.12223
16.7913	242.402	16.7913	522	16.7913	368	24.52	0.12334
16.8044	257.049	16.8044	494	16.8044	370	24.54	0.12529
16.8175	259.246	16.8175	503	16.8175	374	24.56	0.12796
16.8306	242.402	16.8306	528	16.8306	364	24.58	0.13129
16.8438	276.09	16.8438	550	16.8438	344	24.6	0.13522
16.8569	250.458	16.8569	479	16.8569	310	24.62	0.13974
16.87	259.978	16.87	471	16.87	318	24.64	0.15436
16.8832	276.09	16.8832	486	16.8832	358	24.66	0.16032
16.8963	259.246	16.8963	468	16.8963	302	24.68	0.16692
16.9094	261.443	16.9094	531	16.9094	340	24.7	0.17417
16.9226	239.473	16.9226	511	16.9226	340	24.72	0.18213
16.9357	225.559	16.9357	466	16.9357	336	24.74	0.19085
16.9488	218.235	16.9488	502	16.9488	334	24.76	0.20038
16.962	243.867	16.962	503	16.962	358	24.78	0.21085
16.9751	257.781	16.9751	480	16.9751	378	24.8	0.22232
16.9882	246.796	16.9882	461	16.9882	320	24.82	0.23492
17.0013	240.205	17.0013	502	17.0013	344	24.84	0.24879
17.0145	261.443	17.0145	544	17.0145	366	24.86	0.27026
17.0276	246.796	17.0276	495	17.0276	364	24.88	0.28733
17.0407	232.882	17.0407	512	17.0407	356	24.9	0.30625
17.0539	243.867	17.0539	528	17.0539	354	24.92	0.32728
17.067	270.231	17.067	478	17.067	372	24.94	0.35076
17.0801	271.696	17.0801	516	17.0801	268	24.96	0.37707
17.0933	270.963	17.0933	503	17.0933	404	24.98	0.40669
17.1064	253.387	17.1064	492	17.1064	336	25	0.44021
17.1195	245.332	17.1195	494	17.1195	362	25.02	0.47797
17.1327	256.317	17.1327	476	17.1327	378	25.04	0.52166
17.1458	242.402	17.1458	496	17.1458	352	25.06	0.57203
17.1589	243.135	17.1589	519	17.1589	294	25.08	0.63056
17.172	260.711	17.172	496	17.172	316	25.1	0.69915
17.1852	267.302	17.1852	494	17.1852	378	25.12	0.78029
17.1983	264.372	17.1983	517	17.1983	336	25.14	0.87735
17.2114	270.231	17.2114	527	17.2114	336	25.16	0.99486
17.2246	246.064	17.2246	499	17.2246	348	25.18	1.13915
17.2377	265.837	17.2377	496	17.2377	376	25.2	1.31918
17.2508	262.908	17.2508	526	17.2508	260	25.22	1.54805
17.264	232.882	17.264	456	17.264	280	25.24	1.84561
17.2771	242.402	17.2771	554	17.2771	362	25.26	2.24403
17.2902	250.458	17.2902	505	17.2902	356	25.28	2.80064
17.3033	246.064	17.3033	510	17.3033	324	25.3	3.62673
17.3165	227.023	17.3165	493	17.3165	290	25.32	4.94104
17.3296	255.584	17.3296	504	17.3296	352	25.34	7.1276
17.3427	252.655	17.3427	479	17.3427	362	25.36	10.7264
17.3559	232.882	17.3559	505	17.3559	354	25.38	16.1923
17.369	244.599	17.369	518	17.369	326	25.4	22.9211
17.3821	245.332	17.3821	509	17.3821	340	25.42	27.192
17.3953	272.428	17.3953	478	17.3953	350	25.44	24.7015
17.4084	271.696	17.4084	517	17.4084	348	25.46	18.3766
17.4215	262.175	17.4215	509	17.4215	330	25.48	12.835
17.4347	244.599	17.4347	547	17.4347	336	25.5	9.29014
17.4478	226.291	17.4478	491	17.4478	324	25.52	7.48614
17.4609	248.993	17.4609	482	17.4609	338	25.54	6.99529
17.474	245.332	17.474	471	17.474	378	25.56	7.68523
17.4872	232.882	17.4872	544	17.4872	366	25.58	9.737
17.5003	238.741	17.5003	494	17.5003	352	25.6	13.488
17.5134	259.978	17.5134	481	17.5134	352	25.62	18.8176
17.5266	241.67	17.5266	487	17.5266	340	25.64	23.426
17.5397	243.867	17.5397	504	17.5397	388	25.66	22.7993
17.5528	266.569	17.5528	486	17.5528	384	25.68	17.4664
17.566	252.655	17.566	498	17.566	394	25.7	11.9156
17.5791	246.796	17.5791	501	17.5791	362	25.72	7.94809
17.5922	254.12	17.5922	511	17.5922	332	25.74	5.46572
17.6053	240.938	17.6053	499	17.6053	364	25.76	3.98649
17.6185	262.175	17.6185	484	17.6185	348	25.78	3.09424
17.6316	251.923	17.6316	499	17.6316	314	25.8	2.52773
17.6447	265.837	17.6447	490	17.6447	346	25.82	2.14874
17.6579	271.696	17.6579	496	17.6579	258	25.84	1.88886
17.671	273.893	17.671	510	17.671	336	25.86	1.71329
17.6841	245.332	17.6841	491	17.6841	370	25.88	1.6037
17.6973	231.417	17.6973	502	17.6973	414	25.9	1.55159
17.7104	227.023	17.7104	547	17.7104	364	25.92	1.55626
17.7235	270.963	17.7235	489	17.7235	356	25.94	1.62554
17.7366	251.923	17.7366	506	17.7366	354	25.96	1.78214
17.7498	250.458	17.7498	494	17.7498	364	25.98	2.07687
17.7629	272.428	17.7629	483	17.7629	300	26	2.61079
17.776	252.655	17.776	510	17.776	342	26.02	3.55121
17.7892	233.614	17.7892	530	17.7892	308	26.04	5.10484
17.8023	242.402	17.8023	502	17.8023	350	26.06	7.35703
17.8154	242.402	17.8154	455	17.8154	330	26.08	9.69841
17.8286	260.711	17.8286	479	17.8286	336	26.1	10.2711
17.8417	244.599	17.8417	478	17.8417	336	26.12	8.43881
17.8548	228.488	17.8548	514	17.8548	292	26.14	6.05126
17.868	248.993	17.868	498	17.868	328	26.16	4.27001
17.8811	227.756	17.8811	519	17.8811	356	26.18	3.20777
17.8942	252.655	17.8942	534	17.8942	346	26.2	2.70876
17.9073	223.362	17.9073	469	17.9073	384	26.22	2.64821
17.9205	265.105	17.9205	468	17.9205	320	26.24	3.00659
17.9336	262.175	17.9336	525	17.9336	386	26.26	3.84636
17.9467	242.402	17.9467	482	17.9467	346	26.28	5.18123
17.9599	260.711	17.9599	466	17.9599	322	26.3	6.5851
17.973	250.458	17.973	531	17.973	404	26.32	6.85131
17.9861	271.696	17.9861	496	17.9861	360	26.34	5.57632
17.9992	254.12	17.9992	491	17.9992	322	26.36	3.94515
18.0124	257.049	18.0124	527	18.0124	372	26.38	2.69824
18.0255	238.741	18.0255	476	18.0255	340	26.4	1.89403
18.0386	244.599	18.0386	469	18.0386	308	26.42	1.40698
18.0518	224.826	18.0518	512	18.0518	278	26.44	1.11157
18.0649	240.938	18.0649	481	18.0649	330	26.46	0.92329
18.078	260.711	18.078	493	18.078	324	26.48	0.79556
18.0912	244.599	18.0912	468	18.0912	326	26.5	0.70486
18.1043	254.12	18.1043	475	18.1043	318	26.52	0.63904
18.1174	224.826	18.1174	468	18.1174	362	26.54	0.59127
18.1305	248.261	18.1305	473	18.1305	366	26.56	0.55744
18.1437	236.544	18.1437	555	18.1437	358	26.58	0.53963
18.1568	229.22	18.1568	499	18.1568	330	26.6	0.52756
18.1699	215.306	18.1699	483	18.1699	328	26.62	0.52546
18.1831	253.387	18.1831	496	18.1831	394	26.64	0.53431
18.1962	265.105	18.1962	532	18.1962	312	26.66	0.55644
18.2093	236.544	18.2093	526	18.2093	324	26.68	0.59515
18.2225	256.317	18.2225	488	18.2225	352	26.7	0.65274
18.2356	233.614	18.2356	510	18.2356	372	26.72	0.72332
18.2487	255.584	18.2487	458	18.2487	328	26.74	0.78734
18.2619	229.22	18.2619	506	18.2619	344	26.76	0.84413
18.275	225.559	18.275	487	18.275	344	26.78	0.92695
18.2881	231.417	18.2881	502	18.2881	352	26.8	1.05827
18.3012	264.372	18.3012	510	18.3012	362	26.82	1.26481
18.3144	223.362	18.3144	468	18.3144	366	26.84	1.5907
18.3275	224.826	18.3275	452	18.3275	354	26.86	2.12602
18.3406	211.644	18.3406	512	18.3406	344	26.88	3.03449
18.3538	239.473	18.3538	497	18.3538	364	26.9	4.53546
18.3669	238.008	18.3669	489	18.3669	358	26.92	6.90546
18.38	211.644	18.38	456	18.38	358	26.94	9.94884
18.3932	242.402	18.3932	488	18.3932	350	26.96	12.1183
18.4063	242.402	18.4063	478	18.4063	354	26.98	11.2108
18.4194	241.67	18.4194	485	18.4194	368	27	8.25156
18.4325	216.038	18.4325	512	18.4325	358	27.02	5.48707
18.4457	229.22	18.4457	479	18.4457	364	27.04	3.58486
18.4588	209.447	18.4588	490	18.4588	390	27.06	2.41601
18.4719	245.332	18.4719	466	18.4719	326	27.08	1.72294
18.4851	245.332	18.4851	489	18.4851	336	27.1	1.30126
18.4982	241.67	18.4982	479	18.4982	424	27.12	1.02767
18.5113	228.488	18.5113	488	18.5113	364	27.14	0.81694
18.5245	234.347	18.5245	505	18.5245	368	27.16	0.67975
18.5376	234.347	18.5376	504	18.5376	382	27.18	0.57707
18.5507	244.599	18.5507	511	18.5507	348	27.2	0.49862
18.5638	218.235	18.5638	444	18.5638	356	27.22	0.43787
18.577	229.953	18.577	481	18.577	342	27.24	0.39055
18.5901	245.332	18.5901	482	18.5901	318	27.26	0.35397
18.6032	248.993	18.6032	497	18.6032	378	27.28	0.32673
18.6164	210.18	18.6164	515	18.6164	368	27.3	0.30872
18.6295	240.938	18.6295	468	18.6295	378	27.32	0.30109
18.6426	240.938	18.6426	489	18.6426	392	27.34	0.30562
18.6558	222.629	18.6558	480	18.6558	360	27.36	0.32204
18.6689	232.15	18.6689	470	18.6689	360	27.38	0.3411
18.682	233.614	18.682	502	18.682	332	27.4	0.33568
18.6952	246.064	18.6952	482	18.6952	350	27.42	0.30694
18.7083	229.22	18.7083	476	18.7083	396	27.44	0.27982
18.7214	247.529	18.7214	487	18.7214	364	27.46	0.26738
18.7345	256.317	18.7345	510	18.7345	362	27.48	0.27375
18.7477	238.008	18.7477	505	18.7477	382	27.5	0.30405
18.7608	240.205	18.7608	496	18.7608	354	27.52	0.3673
18.7739	246.064	18.7739	492	18.7739	380	27.54	0.47294
18.7871	221.165	18.7871	467	18.7871	330	27.56	0.60367
18.8002	235.079	18.8002	515	18.8002	374	27.58	0.7068
18.8133	227.023	18.8133	502	18.8133	348	27.6	0.66724
18.8265	237.276	18.8265	452	18.8265	392	27.62	0.53015
18.8396	235.079	18.8396	481	18.8396	350	27.64	0.40239
18.8527	225.559	18.8527	470	18.8527	372	27.66	0.31671
18.8658	227.756	18.8658	510	18.8658	382	27.68	0.26754
18.879	236.544	18.879	529	18.879	384	27.7	0.24304
18.8921	229.22	18.8921	457	18.8921	338	27.72	0.23393
18.9052	261.443	18.9052	493	18.9052	362	27.74	0.23491
18.9184	237.276	18.9184	482	18.9184	386	27.76	0.24359
18.9315	257.049	18.9315	560	18.9315	392	27.78	0.25398
18.9446	238.008	18.9446	496	18.9446	402	27.8	0.27869
18.9578	245.332	18.9578	495	18.9578	368	27.82	0.31363
18.9709	244.599	18.9709	460	18.9709	372	27.84	0.36224
18.984	218.235	18.984	495	18.984	312	27.86	0.43056
18.9972	219.7	18.9972	508	18.9972	338	27.88	0.52985
19.0103	231.417	19.0103	498	19.0103	358	27.9	0.68257
19.0234	225.559	19.0234	488	19.0234	328	27.92	0.93244
19.0365	245.332	19.0365	508	19.0365	356	27.94	1.35354
19.0497	235.079	19.0497	521	19.0497	394	27.96	2.04315
19.0628	233.614	19.0628	516	19.0628	366	27.98	3.06616
19.0759	231.417	19.0759	508	19.0759	318	28	4.22085
19.0891	235.811	19.0891	485	19.0891	380	28.02	4.71077
19.1022	216.038	19.1022	494	19.1022	366	28.04	4.00621
19.1153	224.826	19.1153	497	19.1153	412	28.06	2.8739
19.1285	236.544	19.1285	506	19.1285	354	28.08	1.97784
19.1416	225.559	19.1416	492	19.1416	356	28.1	1.42663
19.1547	244.599	19.1547	477	19.1547	324	28.12	1.15582
19.1678	237.276	19.1678	457	19.1678	292	28.14	1.10122
19.181	224.094	19.181	491	19.181	338	28.16	1.23944
19.1941	221.897	19.1941	466	19.1941	400	28.18	1.5726
19.2072	246.064	19.2072	450	19.2072	412	28.2	2.0469
19.2204	247.529	19.2204	520	19.2204	376	28.22	2.36889
19.2335	250.458	19.2335	508	19.2335	338	28.24	2.15389
19.2466	218.968	19.2466	476	19.2466	346	28.26	1.60175
19.2598	212.377	19.2598	460	19.2598	362	28.28	1.09907
19.2729	209.447	19.2729	482	19.2729	326	28.3	0.75305
19.286	246.064	19.286	499	19.286	394	28.32	0.53784
19.2992	208.715	19.2992	503	19.2992	406	28.34	0.4074
19.3123	235.811	19.3123	505	19.3123	310	28.36	0.32619
19.3254	221.165	19.3254	516	19.3254	384	28.38	0.27174
19.3385	218.235	19.3385	483	19.3385	352	28.4	0.23321
19.3517	231.417	19.3517	501	19.3517	400	28.42	0.20487
19.3648	224.094	19.3648	450	19.3648	326	28.44	0.17211
19.3779	224.826	19.3779	526	19.3779	392	28.46	0.15633
19.3911	235.079	19.3911	519	19.3911	354	28.48	0.14455
19.4042	246.064	19.4042	464	19.4042	384	28.5	0.13601
19.4173	221.165	19.4173	460	19.4173	426	28.52	0.13024
19.4305	249.726	19.4305	500	19.4305	390	28.54	0.12707
19.4436	220.432	19.4436	503	19.4436	344	28.56	0.12629
19.4567	197.73	19.4567	520	19.4567	330	28.58	0.1281
19.4698	246.064	19.4698	496	19.4698	414	28.6	0.13287
19.483	238.741	19.483	505	19.483	360	28.62	0.14125
19.4961	227.756	19.4961	522	19.4961	416	28.64	0.15435
19.5092	221.165	19.5092	471	19.5092	406	28.66	0.1741
19.5224	218.968	19.5224	479	19.5224	370	28.68	0.20412
19.5355	243.135	19.5355	451	19.5355	380	28.7	0.2516
19.5486	227.756	19.5486	449	19.5486	356	28.72	0.33068
19.5617	216.038	19.5617	496	19.5617	378	28.74	0.46576
19.5749	225.559	19.5749	478	19.5749	326	28.76	0.68984
19.588	229.953	19.588	523	19.588	422	28.78	1.0269
19.6011	232.15	19.6011	489	19.6011	374	28.8	1.42244
19.6143	236.544	19.6143	510	19.6143	332	28.82	1.6188
19.6274	234.347	19.6274	498	19.6274	370	28.84	1.40121
19.6405	224.094	19.6405	486	19.6405	330	28.86	1.00394
19.6537	205.053	19.6537	498	19.6537	380	28.88	0.67196
19.6668	236.544	19.6668	505	19.6668	376	28.9	0.4525
19.6799	218.968	19.6799	505	19.6799	382	28.92	0.32015
19.6931	232.15	19.6931	452	19.6931	368	28.94	0.24319
19.7062	241.67	19.7062	481	19.7062	396	28.96	0.19588
19.7193	242.402	19.7193	493	19.7193	384	28.98	0.1655
19.7325	210.912	19.7325	473	19.7325	388	29	0.14513
19.7456	219.7	19.7456	471	19.7456	352	29.02	0.13131
19.7587	230.685	19.7587	512	19.7587	340	29.04	0.1222
19.7718	202.856	19.7718	481	19.7718	338	29.06	0.11623
19.785	221.897	19.785	492	19.785	368	29.08	0.114
19.7981	230.685	19.7981	487	19.7981	448	29.1	0.1149
19.8112	243.135	19.8112	506	19.8112	386	29.12	0.11938
19.8244	204.321	19.8244	526	19.8244	436	29.14	0.12854
19.8375	216.038	19.8375	503	19.8375	418	29.16	0.1441
19.8506	207.983	19.8506	469	19.8506	384	29.18	0.16741
19.8637	229.22	19.8637	505	19.8637	392	29.2	0.19692
19.8769	248.993	19.8769	475	19.8769	396	29.22	0.22228
19.89	221.165	19.89	470	19.89	334	29.24	0.2348
19.9031	213.841	19.9031	502	19.9031	392	29.26	0.24711
19.9163	238.741	19.9163	460	19.9163	374	29.28	0.27472
19.9294	237.276	19.9294	503	19.9294	368	29.3	0.32781
19.9425	223.362	19.9425	505	19.9425	422	29.32	0.42104
19.9557	232.882	19.9557	524	19.9557	378	29.34	0.58276
19.9688	218.968	19.9688	486	19.9688	376	29.36	0.8594
19.9819	227.756	19.9819	491	19.9819	332	29.38	1.30589
19.995	247.529	19.995	479	19.995	326	29.4	1.93364
20.0082	219.7	20.0082	508	20.0082	334	29.42	2.54495
20.0213	235.811	20.0213	450	20.0213	396	29.44	2.6367
20.0344	218.968	20.0344	465	20.0344	394	29.46	2.10011
20.0476	203.589	20.0476	510	20.0476	370	29.48	1.43561
20.0607	229.953	20.0607	463	20.0607	352	29.5	0.94
20.0738	247.529	20.0738	489	20.0738	440	29.52	0.62529
20.087	224.826	20.087	484	20.087	394	29.54	0.43847
20.1001	228.488	20.1001	487	20.1001	442	29.56	0.32715
20.1132	208.715	20.1132	505	20.1132	368	29.58	0.25794
20.1264	222.629	20.1264	516	20.1264	382	29.6	0.21236
20.1395	211.644	20.1395	447	20.1395	396	29.62	0.18124
20.1526	219.7	20.1526	467	20.1526	394	29.64	0.16002
20.1657	231.417	20.1657	473	20.1657	416	29.66	0.1464
20.1789	219.7	20.1789	513	20.1789	370	29.68	0.13945
20.192	224.826	20.192	473	20.192	396	29.7	0.13795
20.2051	202.856	20.2051	487	20.2051	360	29.72	0.14773
20.2183	219.7	20.2183	473	20.2183	412	29.74	0.17231
20.2314	221.165	20.2314	477	20.2314	368	29.76	0.22004
20.2445	216.038	20.2445	476	20.2445	356	29.78	0.29962
20.2577	216.771	20.2577	477	20.2577	370	29.8	0.40763
20.2708	211.644	20.2708	465	20.2708	408	29.82	0.49369
20.2839	214.574	20.2839	469	20.2839	412	29.84	0.4714
20.297	218.968	20.297	508	20.297	366	29.86	0.3643
20.3102	226.291	20.3102	486	20.3102	356	29.88	0.2594
20.3233	242.402	20.3233	492	20.3233	438	29.9	0.18768
20.3364	227.023	20.3364	436	20.3364	394	29.92	0.14691
20.3496	243.867	20.3496	553	20.3496	378	29.94	0.12923
20.3627	244.599	20.3627	511	20.3627	382	29.96	0.12849
20.3758	208.715	20.3758	527	20.3758	434	29.98	0.13921
20.389	213.841	20.389	493	20.389	400	30	0.14922
20.4021	238.741	20.4021	478	20.4021	424	30.02	0.14055
20.4152	218.968	20.4152	466	20.4152	358	30.04	0.11687
20.4283	203.589	20.4283	505	20.4283	388	30.06	0.09462
20.4415	228.488	20.4415	477	20.4415	414	30.08	0.07957
20.4546	229.953	20.4546	530	20.4546	398	30.1	0.071
20.4677	205.053	20.4677	498	20.4677	374	30.12	0.06711
20.4809	229.22	20.4809	514	20.4809	344	30.14	0.06646
20.494	214.574	20.494	491	20.494	366	30.16	0.06831
20.5071	215.306	20.5071	509	20.5071	396	30.18	0.07252
20.5203	238.008	20.5203	507	20.5203	412	30.2	0.07938
20.5334	236.544	20.5334	521	20.5334	404	30.22	0.08966
20.5465	226.291	20.5465	492	20.5465	392	30.24	0.10478
20.5597	221.897	20.5597	500	20.5597	370	30.26	0.12875
20.5728	205.786	20.5728	467	20.5728	436	30.28	0.16352
20.5859	207.983	20.5859	486	20.5859	426	30.3	0.22421
20.599	200.659	20.599	512	20.599	470	30.32	0.32718
20.6122	208.715	20.6122	481	20.6122	438	30.34	0.49404
20.6253	214.574	20.6253	511	20.6253	370	30.36	0.73259
20.6384	204.321	20.6384	507	20.6384	394	30.38	0.9747
20.6516	217.503	20.6516	437	20.6516	408	30.4	1.02367
20.6647	211.644	20.6647	516	20.6647	424	30.42	0.82369
20.6778	226.291	20.6778	487	20.6778	414	30.44	0.57053
20.691	239.473	20.691	440	20.691	440	30.46	0.37982
20.7041	223.362	20.7041	483	20.7041	386	30.48	0.25968
20.7172	223.362	20.7172	485	20.7172	364	30.5	0.19051
20.7304	221.897	20.7304	492	20.7304	450	30.52	0.15357
20.7435	215.306	20.7435	461	20.7435	372	30.54	0.13708
20.7566	221.897	20.7566	467	20.7566	392	30.56	0.13494
20.7697	231.417	20.7697	505	20.7697	424	30.58	0.141
20.7829	220.432	20.7829	520	20.7829	396	30.6	0.14145
20.796	243.867	20.796	489	20.796	392	30.62	0.12514
20.8091	217.503	20.8091	470	20.8091	326	30.64	0.10237
20.8223	215.306	20.8223	489	20.8223	442	30.66	0.08421
20.8354	216.038	20.8354	516	20.8354	442	30.68	0.07252
20.8485	198.462	20.8485	495	20.8485	428	30.7	0.06612
20.8617	243.135	20.8617	519	20.8617	352	30.72	0.06343
20.8748	238.008	20.8748	481	20.8748	376	30.74	0.06343
20.8879	228.488	20.8879	481	20.8879	416	30.76	0.06572
20.901	207.25	20.901	464	20.901	416	30.78	0.07034
20.9142	238.008	20.9142	487	20.9142	394	30.8	0.07779
20.9273	234.347	20.9273	469	20.9273	432	30.82	0.08977
20.9404	237.276	20.9404	471	20.9404	388	30.84	0.10705
20.9536	221.897	20.9536	468	20.9536	390	30.86	0.1345
20.9667	217.503	20.9667	454	20.9667	366	30.88	0.17999
20.9798	216.771	20.9798	467	20.9798	414	30.9	0.25716
20.993	243.135	20.993	510	20.993	408	30.92	0.3799
21.0061	213.109	21.0061	487	21.0061	396	30.94	0.55965
21.0192	255.584	21.0192	490	21.0192	404	30.96	0.74873
21.0323	221.897	21.0323	519	21.0323	388	30.98	0.81245
21.0455	238.008	21.0455	507	21.0455	394	31	0.685
21.0586	232.882	21.0586	476	21.0586	512	31.02	0.49452
21.0717	211.644	21.0717	527	21.0717	380	31.04	0.34667
21.0849	200.659	21.0849	462	21.0849	440	31.06	0.25905
21.098	223.362	21.098	489	21.098	458	31.08	0.22206
21.1111	238.008	21.1111	481	21.1111	418	31.1	0.2267
21.1243	221.165	21.1243	439	21.1243	394	31.12	0.26902
21.1374	240.938	21.1374	510	21.1374	396	31.14	0.34111
21.1505	239.473	21.1505	493	21.1505	386	31.16	0.40262
21.1637	230.685	21.1637	517	21.1637	438	31.18	0.38367
21.1768	238.008	21.1768	428	21.1768	394	31.2	0.29697
21.1899	200.659	21.1899	516	21.1899	422	31.22	0.20954
21.203	241.67	21.203	457	21.203	374	31.24	0.14757
21.2162	222.629	21.2162	507	21.2162	416	31.26	0.10878
21.2293	235.079	21.2293	490	21.2293	416	31.28	0.08557
21.2424	218.968	21.2424	497	21.2424	390	31.3	0.07112
21.2556	207.25	21.2556	518	21.2556	386	31.32	0.06232
21.2687	193.336	21.2687	503	21.2687	390	31.34	0.05665
21.2818	198.462	21.2818	474	21.2818	392	31.36	0.05304
21.295	210.912	21.295	503	21.295	410	31.38	0.05106
21.3081	235.811	21.3081	486	21.3081	476	31.4	0.05026
21.3212	217.503	21.3212	454	21.3212	414	31.42	0.0506
21.3343	246.796	21.3343	477	21.3343	432	31.44	0.05205
21.3475	223.362	21.3475	501	21.3475	452	31.46	0.05468
21.3606	212.377	21.3606	483	21.3606	356	31.48	0.05859
21.3737	230.685	21.3737	488	21.3737	400	31.5	0.06422
21.3869	221.897	21.3869	475	21.3869	406	31.52	0.072
21.4	243.867	21.4	492	21.4	412	31.54	0.08266
21.4131	232.15	21.4131	475	21.4131	428	31.56	0.09745
21.4262	224.094	21.4262	462	21.4262	406	31.58	0.11857
21.4394	235.079	21.4394	460	21.4394	414	31.6	0.15026
21.4525	229.22	21.4525	514	21.4525	496	31.62	0.20101
21.4656	219.7	21.4656	496	21.4656	492	31.64	0.28635
21.4788	250.458	21.4788	493	21.4788	492	31.66	0.42953
21.4919	243.867	21.4919	483	21.4919	450	31.68	0.65426
21.505	226.291	21.505	475	21.505	426	31.7	0.95152
21.5182	217.503	21.5182	441	21.5182	418	31.72	1.18738
21.5313	238.008	21.5313	463	21.5313	392	31.74	1.13123
21.5444	248.261	21.5444	502	21.5444	456	31.76	0.84872
21.5576	216.771	21.5576	499	21.5576	518	31.78	0.57002
21.5707	198.462	21.5707	496	21.5707	434	31.8	0.37499
21.5838	218.968	21.5838	486	21.5838	436	31.82	0.25461
21.5969	237.276	21.5969	488	21.5969	444	31.84	0.18357
21.6101	221.165	21.6101	458	21.6101	402	31.86	0.14099
21.6232	238.008	21.6232	482	21.6232	392	31.88	0.11305
21.6363	240.205	21.6363	482	21.6363	412	31.9	0.09527
21.6495	216.771	21.6495	499	21.6495	422	31.92	0.0827
21.6626	257.049	21.6626	433	21.6626	426	31.94	0.07387
21.6757	231.417	21.6757	491	21.6757	440	31.96	0.06777
21.6889	218.235	21.6889	517	21.6889	444	31.98	0.06382
21.702	217.503	21.702	482	21.702	408	32	0.06165
21.7151	243.135	21.7151	467	21.7151	450	32.02	0.06111
21.7282	177.225	21.7282	493	21.7282	416	32.04	0.06218
21.7414	218.235	21.7414	491	21.7414	458	32.06	0.06497
21.7545	238.008	21.7545	446	21.7545	412	32.08	0.06999
21.7676	213.841	21.7676	449	21.7676	388	32.1	0.07785
21.7808	234.347	21.7808	471	21.7808	364	32.12	0.08991
21.7939	225.559	21.7939	496	21.7939	466	32.14	0.10885
21.807	206.518	21.807	461	21.807	442	32.16	0.14006
21.8202	204.321	21.8202	473	21.8202	448	32.18	0.19312
21.8333	226.291	21.8333	470	21.8333	496	32.2	0.28179
21.8464	225.559	21.8464	459	21.8464	400	32.22	0.41837
21.8595	237.276	21.8595	453	21.8595	450	32.24	0.59003
21.8727	233.614	21.8727	505	21.8727	456	32.26	0.7032
21.8858	220.432	21.8858	502	21.8858	434	32.28	0.6411
21.8989	220.432	21.8989	498	21.8989	404	32.3	0.47525
21.9121	254.852	21.9121	469	21.9121	432	32.32	0.32652
21.9252	232.15	21.9252	487	21.9252	454	32.34	0.22679
21.9383	234.347	21.9383	457	21.9383	426	32.36	0.1677
21.9515	227.023	21.9515	534	21.9515	452	32.38	0.1351
21.9646	229.953	21.9646	462	21.9646	426	32.4	0.1187
21.9777	246.064	21.9777	516	21.9777	390	32.42	0.11139
21.9909	209.447	21.9909	454	21.9909	408	32.44	0.11023
22.004	216.771	22.004	498	22.004	458	32.46	0.11582
22.0171	248.261	22.0171	482	22.0171	474	32.48	0.12825
22.0302	233.614	22.0302	509	22.0302	396	32.5	0.1501
22.0434	216.771	22.0434	484	22.0434	480	32.52	0.18724
22.0565	238.008	22.0565	506	22.0565	450	32.54	0.25121
22.0696	241.67	22.0696	463	22.0696	430	32.56	0.36098
22.0828	226.291	22.0828	517	22.0828	418	32.58	0.5397
22.0959	254.852	22.0959	453	22.0959	454	32.6	0.79535
22.109	217.503	22.109	515	22.109	416	32.62	1.05785
22.1222	245.332	22.1222	522	22.1222	482	32.64	1.13191
22.1353	245.332	22.1353	525	22.1353	430	32.66	0.93744
22.1484	219.7	22.1484	525	22.1484	432	32.68	0.65989
22.1615	243.867	22.1615	447	22.1615	392	32.7	0.44185
22.1747	229.953	22.1747	536	22.1747	476	32.72	0.30279
22.1878	220.432	22.1878	436	22.1878	450	32.74	0.22343
22.2009	238.741	22.2009	502	22.2009	434	32.76	0.18303
22.2141	235.079	22.2141	513	22.2141	460	32.78	0.16724
22.2272	202.124	22.2272	498	22.2272	436	32.8	0.16483
22.2403	240.205	22.2403	493	22.2403	426	32.82	0.15949
22.2535	205.053	22.2535	501	22.2535	452	32.84	0.13951
22.2666	233.614	22.2666	485	22.2666	394	32.86	0.11475
22.2797	220.432	22.2797	503	22.2797	470	32.88	0.0955
22.2929	225.559	22.2929	497	22.2929	428	32.9	0.08332
22.306	240.205	22.306	487	22.306	422	32.92	0.07696
22.3191	208.715	22.3191	520	22.3191	450	32.94	0.07463
22.3322	248.993	22.3322	521	22.3322	412	32.96	0.07555
22.3454	229.953	22.3454	537	22.3454	432	32.98	0.07946
22.3585	246.796	22.3585	559	22.3585	452	33	0.0867
22.3716	211.644	22.3716	531	22.3716	486	33.02	0.0983
22.3848	202.856	22.3848	475	22.3848	428	33.04	0.11641
22.3979	221.165	22.3979	481	22.3979	430	33.06	0.14549
22.411	222.629	22.411	502	22.411	550	33.08	0.19425
22.4242	235.811	22.4242	474	22.4242	434	33.1	0.27725
22.4373	218.968	22.4373	475	22.4373	456	33.12	0.41312
22.4504	239.473	22.4504	463	22.4504	364	33.14	0.61199
22.4636	225.559	22.4636	498	22.4636	452	33.16	0.82896
22.4767	227.023	22.4767	495	22.4767	480	33.18	0.90478
22.4898	222.629	22.4898	488	22.4898	456	33.2	0.75747
22.5029	218.968	22.5029	472	22.5029	472	33.22	0.5468
22.5161	236.544	22.5161	470	22.5161	456	33.24	0.38964
22.5292	226.291	22.5292	480	22.5292	480	33.26	0.30467
22.5423	218.968	22.5423	495	22.5423	458	33.28	0.28221
22.5555	229.953	22.5555	454	22.5555	442	33.3	0.30966
22.5686	221.165	22.5686	506	22.5686	372	33.32	0.36455
22.5817	211.644	22.5817	476	22.5817	464	33.34	0.38905
22.5949	224.826	22.5949	452	22.5949	374	33.36	0.33477
22.608	237.276	22.608	492	22.608	430	33.38	0.24618
22.6211	255.584	22.6211	465	22.6211	442	33.4	0.17261
22.6342	230.685	22.6342	486	22.6342	444	33.42	0.12323
22.6474	234.347	22.6474	518	22.6474	440	33.44	0.09258
22.6605	212.377	22.6605	484	22.6605	432	33.46	0.07406
22.6736	256.317	22.6736	481	22.6736	394	33.48	0.06212
22.6868	236.544	22.6868	482	22.6868	488	33.5	0.05414
22.6999	229.22	22.6999	522	22.6999	440	33.52	0.04862
22.713	221.165	22.713	470	22.713	424	33.54	0.04481
22.7262	238.741	22.7262	459	22.7262	404	33.56	0.04229
22.7393	252.655	22.7393	519	22.7393	456	33.58	0.04086
22.7524	239.473	22.7524	479	22.7524	462	33.6	0.04039
22.7655	226.291	22.7655	473	22.7655	534	33.62	0.0409
22.7787	219.7	22.7787	482	22.7787	510	33.64	0.04244
22.7918	243.867	22.7918	460	22.7918	452	33.66	0.04522
22.8049	228.488	22.8049	486	22.8049	462	33.68	0.04955
22.8181	217.503	22.8181	487	22.8181	428	33.7	0.05602
22.8312	249.726	22.8312	489	22.8312	408	33.72	0.06564
22.8443	228.488	22.8443	473	22.8443	452	33.74	0.07979
22.8575	238.008	22.8575	461	22.8575	448	33.76	0.10376
22.8706	230.685	22.8706	526	22.8706	434	33.78	0.14432
22.8837	224.826	22.8837	494	22.8837	430	33.8	0.21308
22.8968	236.544	22.8968	526	22.8968	518	33.82	0.32189
22.91	216.038	22.91	523	22.91	398	33.84	0.46927
22.9231	235.079	22.9231	512	22.9231	486	33.86	0.59624
22.9362	244.599	22.9362	492	22.9362	456	33.88	0.58904
22.9494	214.574	22.9494	507	22.9494	422	33.9	0.45654
22.9625	257.049	22.9625	502	22.9625	464	33.92	0.31108
22.9756	225.559	22.9756	533	22.9756	438	33.94	0.20505
22.9888	234.347	22.9888	455	22.9888	436	33.96	0.13819
23.0019	240.938	23.0019	501	23.0019	492	33.98	0.09878
23.015	226.291	23.015	511	23.015	464	34	0.07483
23.0282	233.614	23.0282	466	23.0282	470	34.02	0.05963
23.0413	249.726	23.0413	462	23.0413	432	34.04	0.04935
23.0544	244.599	23.0544	490	23.0544	478	34.06	0.04205
23.0675	226.291	23.0675	476	23.0675	454	34.08	0.03672
23.0807	240.205	23.0807	530	23.0807	534	34.1	0.03171
23.0938	251.19	23.0938	491	23.0938	466	34.12	0.02886
23.1069	231.417	23.1069	503	23.1069	470	34.14	0.02684
23.1201	234.347	23.1201	497	23.1201	496	34.16	0.02553
23.1332	240.205	23.1332	473	23.1332	482	34.18	0.02487
23.1463	240.938	23.1463	480	23.1463	478	34.2	0.02486
23.1594	232.15	23.1594	508	23.1594	462	34.22	0.02562
23.1726	243.135	23.1726	475	23.1726	500	34.24	0.02737
23.1857	224.094	23.1857	517	23.1857	466	34.26	0.03062
23.1988	224.826	23.1988	486	23.1988	434	34.28	0.03635
23.212	213.841	23.212	498	23.212	398	34.3	0.04735
23.2251	232.882	23.2251	479	23.2251	402	34.32	0.06513
23.2382	237.276	23.2382	497	23.2382	464	34.34	0.09336
23.2514	232.882	23.2514	482	23.2514	434	34.36	0.13086
23.2645	227.756	23.2645	519	23.2645	458	34.38	0.16046
23.2776	218.968	23.2776	479	23.2776	450	34.4	0.1531
23.2907	244.599	23.2907	517	23.2907	476	34.42	0.11711
23.3039	218.968	23.3039	461	23.3039	510	34.44	0.08206
23.317	259.978	23.317	527	23.317	416	34.46	0.05735
23.3301	235.811	23.3301	522	23.3301	494	34.48	0.04219
23.3433	241.67	23.3433	499	23.3433	454	34.5	0.03336
23.3564	238.741	23.3564	476	23.3564	514	34.52	0.02822
23.3695	240.938	23.3695	467	23.3695	530	34.54	0.02515
23.3827	234.347	23.3827	477	23.3827	498	34.56	0.02333
23.3958	221.165	23.3958	488	23.3958	492	34.58	0.02234
23.4089	222.629	23.4089	494	23.4089	390	34.6	0.02202
23.4221	228.488	23.4221	470	23.4221	482	34.62	0.02233
23.4352	246.796	23.4352	520	23.4352	450	34.64	0.02251
23.4483	240.938	23.4483	455	23.4483	468	34.66	0.02449
23.4614	232.882	23.4614	490	23.4614	452	34.68	0.02776
23.4746	229.953	23.4746	500	23.4746	514	34.7	0.03267
23.4877	215.306	23.4877	514	23.4877	518	34.72	0.03904
23.5008	239.473	23.5008	539	23.5008	468	34.74	0.04484
23.514	231.417	23.514	517	23.514	524	34.76	0.04792
23.5271	230.685	23.5271	492	23.5271	514	34.78	0.05152
23.5402	213.841	23.5402	499	23.5402	462	34.8	0.05856
23.5534	253.387	23.5534	497	23.5534	484	34.82	0.07405
23.5665	251.923	23.5665	531	23.5665	516	34.84	0.10251
23.5796	232.882	23.5796	474	23.5796	454	34.86	0.14963
23.5927	240.205	23.5927	489	23.5927	462	34.88	0.21689
23.6059	255.584	23.6059	451	23.6059	526	34.9	0.28352
23.619	248.261	23.619	528	23.619	520	34.92	0.29404
23.6321	226.291	23.6321	488	23.6321	406	34.94	0.23704
23.6453	257.049	23.6453	488	23.6453	480	34.96	0.16783
23.6584	237.276	23.6584	474	23.6584	464	34.98	0.11667
23.6715	259.246	23.6715	442	23.6715	534	35	0.08505
23.6847	228.488	23.6847	462	23.6847	444	35.02	0.06732
23.6978	232.15	23.6978	481	23.6978	434	35.04	0.05815
23.7109	232.15	23.7109	468	23.7109	542	35.06	0.05412
23.724	262.908	23.724	476	23.724	450	35.08	0.05358
23.7372	224.826	23.7372	477	23.7372	516	35.1	0.0561
23.7503	252.655	23.7503	475	23.7503	568	35.12	0.06226
23.7634	240.205	23.7634	493	23.7634	484	35.14	0.07383
23.7766	250.458	23.7766	462	23.7766	440	35.16	0.0941
23.7897	243.135	23.7897	476	23.7897	520	35.18	0.12757
23.8028	263.64	23.8028	483	23.8028	454	35.2	0.17732
23.816	235.079	23.816	494	23.816	468	35.22	0.23496
23.8291	261.443	23.8291	486	23.8291	472	35.24	0.26475
23.8422	283.413	23.8422	526	23.8422	496	35.26	0.24268
23.8554	232.882	23.8554	472	23.8554	494	35.28	0.20407
23.8685	244.599	23.8685	494	23.8685	436	35.3	0.18356
23.8816	242.402	23.8816	498	23.8816	468	35.32	0.19258
23.8947	239.473	23.8947	509	23.8947	492	35.34	0.23755
23.9079	279.751	23.9079	488	23.9079	512	35.36	0.32838
23.921	240.205	23.921	506	23.921	546	35.38	0.46631
23.9341	245.332	23.9341	499	23.9341	440	35.4	0.6114
23.9473	262.175	23.9473	517	23.9473	516	35.42	0.65284
23.9604	256.317	23.9604	494	23.9604	496	35.44	0.54351
23.9735	257.781	23.9735	494	23.9735	480	35.46	0.38844
23.9867	229.22	23.9867	490	23.9867	474	35.48	0.2672
23.9998	246.064	23.9998	463	23.9998	488	35.5	0.19025
24.0129	246.796	24.0129	482	24.0129	530	35.52	0.14632
24.0261	285.61	24.0261	459	24.0261	464	35.54	0.12328
24.0392	232.882	24.0392	512	24.0392	490	35.56	0.11301
24.0523	261.443	24.0523	458	24.0523	548	35.58	0.11156
24.0654	251.19	24.0654	501	24.0654	496	35.6	0.11807
24.0786	235.079	24.0786	499	24.0786	442	35.62	0.13444
24.0917	247.529	24.0917	485	24.0917	460	35.64	0.16612
24.1048	263.64	24.1048	505	24.1048	476	35.66	0.22335
24.118	267.302	24.118	514	24.118	454	35.68	0.32055
24.1311	239.473	24.1311	511	24.1311	480	35.7	0.46896
24.1442	248.261	24.1442	499	24.1442	448	35.72	0.64754
24.1574	227.023	24.1574	498	24.1574	424	35.74	0.74619
24.1705	254.852	24.1705	502	24.1705	444	35.76	0.66244
24.1836	233.614	24.1836	550	24.1836	534	35.78	0.49593
24.1967	259.978	24.1967	536	24.1967	510	35.8	0.36262
24.2099	252.655	24.2099	482	24.2099	510	35.82	0.29082
24.223	248.261	24.223	476	24.223	488	35.84	0.27721
24.2361	255.584	24.2361	537	24.2361	440	35.86	0.31466
24.2493	234.347	24.2493	487	24.2493	476	35.88	0.38954
24.2624	216.038	24.2624	526	24.2624	590	35.9	0.45119
24.2755	249.726	24.2755	485	24.2755	516	35.92	0.42259
24.2887	263.64	24.2887	502	24.2887	512	35.94	0.32435
24.3018	259.978	24.3018	511	24.3018	554	35.96	0.23
24.3149	249.726	24.3149	498	24.3149	542	35.98	0.16452
24.3281	264.372	24.3281	504	24.3281	518	36	0.12462
24.3412	276.822	24.3412	495	24.3412	484	36.02	0.10202
24.3543	263.64	24.3543	503	24.3543	510	36.04	0.09008
24.3674	268.766	24.3674	521	24.3674	486	36.06	0.0849
24.3806	261.443	24.3806	515	24.3806	538	36.08	0.08484
24.3937	262.908	24.3937	487	24.3937	492	36.1	0.08981
24.4068	224.826	24.4068	503	24.4068	496	36.12	0.10125
24.42	243.135	24.42	515	24.42	612	36.14	0.12284
24.4331	257.049	24.4331	480	24.4331	462	36.16	0.16193
24.4462	233.614	24.4462	498	24.4462	516	36.18	0.23008
24.4594	237.276	24.4594	534	24.4594	496	36.2	0.34001
24.4725	228.488	24.4725	482	24.4725	518	36.22	0.49096
24.4856	243.135	24.4856	494	24.4856	558	36.24	0.62344
24.4987	240.938	24.4987	473	24.4987	544	36.26	0.61443
24.5119	241.67	24.5119	472	24.5119	452	36.28	0.47326
24.525	235.811	24.525	497	24.525	568	36.3	0.32299
24.5381	255.584	24.5381	569	24.5381	512	36.32	0.21513
24.5513	262.908	24.5513	496	24.5513	556	36.34	0.1478
24.5644	235.079	24.5644	514	24.5644	462	36.36	0.10794
24.5775	253.387	24.5775	510	24.5775	546	36.38	0.0847
24.5907	295.13	24.5907	501	24.5907	532	36.4	0.06959
24.6038	259.246	24.6038	510	24.6038	518	36.42	0.06026
24.6169	257.049	24.6169	508	24.6169	526	36.44	0.05374
24.63	262.908	24.63	489	24.63	530	36.46	0.04948
24.6432	261.443	24.6432	529	24.6432	436	36.48	0.047
24.6563	240.938	24.6563	532	24.6563	546	36.5	0.04604
24.6694	259.978	24.6694	520	24.6694	582	36.52	0.04655
24.6826	257.781	24.6826	459	24.6826	544	36.54	0.04867
24.6957	271.696	24.6957	516	24.6957	560	36.56	0.05275
24.7088	240.938	24.7088	529	24.7088	546	36.58	0.05954
24.7219	275.357	24.7219	503	24.7219	568	36.6	0.07061
24.7351	276.09	24.7351	502	24.7351	512	36.62	0.08913
24.7482	227.756	24.7482	485	24.7482	556	36.64	0.12096
24.7614	268.766	24.7614	495	24.7614	536	36.66	0.175
24.7745	279.019	24.7745	514	24.7745	550	36.68	0.26045
24.7876	253.387	24.7876	491	24.7876	516	36.7	0.37431
24.8007	250.458	24.8007	484	24.8007	520	36.72	0.4668
24.8139	257.781	24.8139	530	24.8139	536	36.74	0.44902
24.827	257.049	24.827	498	24.827	546	36.76	0.34255
24.8401	263.64	24.8401	532	24.8401	552	36.78	0.23689
24.8533	250.458	24.8533	503	24.8533	552	36.8	0.1649
24.8664	268.766	24.8664	477	24.8664	520	36.82	0.12476
24.8795	262.175	24.8795	480	24.8795	488	36.84	0.10854
24.8926	284.878	24.8926	456	24.8926	546	36.86	0.10964
24.9058	250.458	24.9058	545	24.9058	558	36.88	0.12044
24.9189	263.64	24.9189	494	24.9189	512	36.9	0.12617
24.932	254.12	24.932	477	24.932	572	36.92	0.11109
24.9452	297.327	24.9452	492	24.9452	470	36.94	0.08542
24.9583	276.822	24.9583	491	24.9583	546	36.96	0.0636
24.9714	256.317	24.9714	516	24.9714	602	36.98	0.04882
24.9846	274.625	24.9846	528	24.9846	550	37	0.03969
24.9977	294.398	24.9977	518	24.9977	570	37.02	0.03429
25.0108	282.681	25.0108	514	25.0108	560	37.04	0.0312
25.0239	276.09	25.0239	482	25.0239	552	37.06	0.02965
25.0371	251.923	25.0371	521	25.0371	532	37.08	0.02937
25.0502	293.666	25.0502	506	25.0502	578	37.1	0.03043
25.0633	300.257	25.0633	469	25.0633	494	37.12	0.03337
25.0765	270.231	25.0765	524	25.0765	574	37.14	0.03928
25.0896	265.105	25.0896	522	25.0896	578	37.16	0.04979
25.1027	259.246	25.1027	518	25.1027	528	37.18	0.06684
25.1159	268.766	25.1159	526	25.1159	492	37.2	0.08788
25.129	265.837	25.129	514	25.129	618	37.22	0.10389
25.1421	275.357	25.1421	517	25.1421	542	37.24	0.09945
25.1552	257.049	25.1552	557	25.1552	554	37.26	0.08265
25.1684	276.822	25.1684	492	25.1684	566	37.28	0.06983
25.1815	270.231	25.1815	471	25.1815	610	37.3	0.06717
25.1946	281.948	25.1946	473	25.1946	542	37.32	0.07602
25.2078	299.524	25.2078	522	25.2078	566	37.34	0.09584
25.2209	279.019	25.2209	479	25.2209	550	37.36	0.12096
25.234	305.383	25.234	528	25.234	544	37.38	0.12937
25.2472	283.413	25.2472	534	25.2472	584	37.4	0.11188
25.2603	280.484	25.2603	490	25.2603	634	37.42	0.08458
25.2734	259.978	25.2734	517	25.2734	586	37.44	0.06253
25.2866	262.908	25.2866	514	25.2866	616	37.46	0.04841
25.2997	275.357	25.2997	510	25.2997	654	37.48	0.0404
25.3128	281.216	25.3128	472	25.3128	574	37.5	0.0363
25.3259	283.413	25.3259	525	25.3259	664	37.52	0.03456
25.3391	293.666	25.3391	508	25.3391	628	37.54	0.03433
25.3522	292.201	25.3522	486	25.3522	576	37.56	0.03525
25.3653	265.837	25.3653	481	25.3653	564	37.58	0.03719
25.3785	243.135	25.3785	475	25.3785	584	37.6	0.04018
25.3916	297.327	25.3916	495	25.3916	636	37.62	0.0444
25.4047	284.145	25.4047	504	25.4047	578	37.64	0.0502
25.4179	277.554	25.4179	534	25.4179	624	37.66	0.05796
25.431	263.64	25.431	498	25.431	556	37.68	0.06854
25.4441	285.61	25.4441	538	25.4441	606	37.7	0.08333
25.4572	260.711	25.4572	519	25.4572	612	37.72	0.1049
25.4704	292.201	25.4704	524	25.4704	570	37.74	0.13782
25.4835	291.469	25.4835	515	25.4835	566	37.76	0.1931
25.4966	249.726	25.4966	502	25.4966	564	37.78	0.28623
25.5098	269.499	25.5098	524	25.5098	548	37.8	0.43792
25.5229	281.948	25.5229	556	25.5229	542	37.82	0.65495
25.536	288.539	25.536	525	25.536	656	37.84	0.88125
25.5492	279.751	25.5492	525	25.5492	588	37.86	0.94908
25.5623	310.509	25.5623	513	25.5623	648	37.88	0.78683
25.5754	284.145	25.5754	515	25.5754	614	37.9	0.55086
25.5886	273.16	25.5886	542	25.5886	596	37.92	0.36308
25.6017	310.509	25.6017	520	25.6017	600	37.94	0.24103
25.6148	306.115	25.6148	483	25.6148	556	37.96	0.16777
25.6279	274.625	25.6279	522	25.6279	634	37.98	0.12435
25.6411	306.848	25.6411	517	25.6411	586	38	0.09757
25.6542	292.933	25.6542	481	25.6542	588	38.02	0.08002
25.6673	303.186	25.6673	551	25.6673	670	38.04	0.06793
25.6805	289.272	25.6805	509	25.6805	552	38.06	0.05938
25.6936	292.201	25.6936	524	25.6936	658	38.08	0.05334
25.7067	276.09	25.7067	564	25.7067	646	38.1	0.04919
25.7199	276.09	25.7199	545	25.7199	588	38.12	0.04657
25.733	290.736	25.733	513	25.733	660	38.14	0.04532
25.7461	279.751	25.7461	499	25.7461	618	38.16	0.04544
25.7593	268.766	25.7593	579	25.7593	644	38.18	0.04715
25.7724	299.524	25.7724	519	25.7724	672	38.2	0.05065
25.7855	289.272	25.7855	530	25.7855	570	38.22	0.05818
25.7986	291.469	25.7986	532	25.7986	636	38.24	0.07177
25.8118	312.706	25.8118	507	25.8118	666	38.26	0.09506
25.8249	303.186	25.8249	540	25.8249	590	38.28	0.13132
25.838	300.989	25.838	539	25.838	660	38.3	0.17704
25.8512	269.499	25.8512	534	25.8512	606	38.32	0.20749
25.8643	292.933	25.8643	534	25.8643	576	38.34	0.19187
25.8774	298.792	25.8774	544	25.8774	626	38.36	0.1491
25.8906	261.443	25.8906	483	25.8906	544	38.38	0.11133
25.9037	272.428	25.9037	558	25.9037	638	38.4	0.08695
25.9168	273.893	25.9168	484	25.9168	730	38.42	0.07388
25.9299	304.651	25.9299	550	25.9299	620	38.44	0.06855
25.9431	317.1	25.9431	503	25.9431	682	38.46	0.06838
25.9562	287.075	25.9562	522	25.9562	654	38.48	0.07219
25.9693	286.342	25.9693	515	25.9693	604	38.5	0.0801
25.9825	286.342	25.9825	507	25.9825	670	38.52	0.0936
25.9956	284.878	25.9956	536	25.9956	678	38.54	0.11614
26.0087	305.383	26.0087	505	26.0087	680	38.56	0.15436
26.0219	265.105	26.0219	541	26.0219	636	38.58	0.21441
26.035	287.807	26.035	522	26.035	682	38.6	0.30126
26.0481	297.327	26.0481	559	26.0481	698	38.62	0.39709
26.0612	265.837	26.0612	510	26.0612	672	38.64	0.43952
26.0744	295.13	26.0744	547	26.0744	732	38.66	0.40086
26.0875	302.454	26.0875	502	26.0875	710	38.68	0.34846
26.1006	298.06	26.1006	503	26.1006	678	38.7	0.33702
26.1138	269.499	26.1138	556	26.1138	606	38.72	0.38686
26.1269	298.792	26.1269	575	26.1269	686	38.74	0.51618
26.14	325.156	26.14	490	26.14	630	38.76	0.73911
26.1532	319.297	26.1532	522	26.1532	644	38.78	1.027
26.1663	288.539	26.1663	520	26.1663	722	38.8	1.21151
26.1794	295.13	26.1794	542	26.1794	646	38.82	1.09192
26.1926	286.342	26.1926	538	26.1926	684	38.84	0.79766
26.2057	275.357	26.2057	494	26.2057	710	38.86	0.53562
26.2188	317.1	26.2188	515	26.2188	710	38.88	0.35865
26.2319	292.201	26.2319	536	26.2319	662	38.9	0.25122
26.2451	298.06	26.2451	526	26.2451	668	38.92	0.18846
26.2582	294.398	26.2582	556	26.2582	642	38.94	0.15133
26.2713	289.272	26.2713	523	26.2713	710	38.96	0.12866
26.2845	288.539	26.2845	513	26.2845	686	38.98	0.11489
26.2976	299.524	26.2976	561	26.2976	686	39	0.10758
26.3107	301.721	26.3107	530	26.3107	624	39.02	0.10602
26.3239	270.963	26.3239	540	26.3239	660	39.04	0.11078
26.337	300.989	26.337	551	26.337	646	39.06	0.12269
26.3501	286.342	26.3501	517	26.3501	632	39.08	0.1426
26.3632	281.948	26.3632	551	26.3632	658	39.1	0.16723
26.3764	301.721	26.3764	512	26.3764	688	39.12	0.18766
26.3895	301.721	26.3895	529	26.3895	640	39.14	0.20708
26.4026	275.357	26.4026	522	26.4026	652	39.16	0.24665
26.4158	278.287	26.4158	542	26.4158	634	39.18	0.32878
26.4289	300.989	26.4289	542	26.4289	670	39.2	0.47448
26.442	286.342	26.442	531	26.442	728	39.22	0.69295
26.4551	312.706	26.4551	556	26.4551	682	39.24	0.92931
26.4683	301.721	26.4683	488	26.4683	730	39.26	1.00466
26.4814	303.186	26.4814	534	26.4814	656	39.28	0.83385
26.4945	288.539	26.4945	493	26.4945	634	39.3	0.58553
26.5077	290.004	26.5077	510	26.5077	652	39.32	0.38797
26.5208	291.469	26.5208	557	26.5208	678	39.34	0.25918
26.5339	279.019	26.5339	521	26.5339	636	39.36	0.18194
26.5471	310.509	26.5471	533	26.5471	664	39.38	0.13589
26.5602	278.287	26.5602	525	26.5602	618	39.4	0.10722
26.5733	298.792	26.5733	501	26.5733	678	39.42	0.08817
26.5864	299.524	26.5864	498	26.5864	680	39.44	0.07481
26.5996	297.327	26.5996	554	26.5996	700	39.46	0.06559
26.6127	314.903	26.6127	535	26.6127	656	39.48	0.05847
26.6258	295.13	26.6258	520	26.6258	620	39.5	0.05321
26.639	298.792	26.639	525	26.639	608	39.52	0.0494
26.6521	259.246	26.6521	556	26.6521	642	39.54	0.04677
26.6652	291.469	26.6652	498	26.6652	696	39.56	0.04519
26.6784	303.918	26.6784	536	26.6784	704	39.58	0.04463
26.6915	295.13	26.6915	512	26.6915	656	39.6	0.04526
26.7046	290.736	26.7046	525	26.7046	686	39.62	0.0475
26.7178	279.751	26.7178	517	26.7178	684	39.64	0.05223
26.7309	286.342	26.7309	516	26.7309	668	39.66	0.06074
26.744	288.539	26.744	506	26.744	582	39.68	0.07427
26.7571	280.484	26.7571	561	26.7571	682	39.7	0.09189
26.7703	279.751	26.7703	557	26.7703	648	39.72	0.10518
26.7834	295.863	26.7834	521	26.7834	700	39.74	0.1024
26.7965	273.16	26.7965	517	26.7965	642	39.76	0.08946
26.8097	304.651	26.8097	537	26.8097	678	39.78	0.0786
26.8228	273.16	26.8228	512	26.8228	666	39.8	0.0734
26.8359	280.484	26.8359	503	26.8359	734	39.82	0.07386
26.8491	287.807	26.8491	555	26.8491	636	39.84	0.07897
26.8622	294.398	26.8622	518	26.8622	650	39.86	0.08852
26.8753	279.019	26.8753	503	26.8753	654	39.88	0.10334
26.8884	281.948	26.8884	489	26.8884	704	39.9	0.12595
26.9016	285.61	26.9016	512	26.9016	688	39.92	0.1639
26.9147	283.413	26.9147	555	26.9147	676	39.94	0.22312
26.9278	299.524	26.9278	466	26.9278	720	39.96	0.32114
26.941	309.777	26.941	540	26.941	688	39.98	0.47437
26.9541	285.61	26.9541	494	26.9541	666	40	0.6799
26.9672	301.721	26.9672	526	26.9672	700	40.02	0.85614
26.9804	281.948	26.9804	532	26.9804	640	40.04	0.85304
26.9935	276.822	26.9935	511	26.9935	698	40.06	0.70807
27.0066	292.201	27.0066	500	27.0066	730	40.08	0.58458
27.0197	281.216	27.0197	544	27.0197	656	40.1	0.55747
27.0329	257.781	27.0329	523	27.0329	608	40.12	0.64045
27.046	273.16	27.046	501	27.046	686	40.14	0.81109
27.0591	276.822	27.0591	518	27.0591	606	40.16	0.95888
27.0723	282.681	27.0723	504	27.0723	658	40.18	0.90472
27.0854	274.625	27.0854	505	27.0854	670	40.2	0.68537
27.0985	276.09	27.0985	539	27.0985	662	40.22	0.4696
27.1117	259.246	27.1117	501	27.1117	656	40.24	0.31775
27.1248	279.019	27.1248	516	27.1248	656	40.26	0.22321
27.1379	286.342	27.1379	550	27.1379	664	40.28	0.16581
27.1511	292.201	27.1511	473	27.1511	664	40.3	0.13206
27.1642	268.766	27.1642	530	27.1642	664	40.32	0.11118
27.1773	284.878	27.1773	542	27.1773	632	40.34	0.09861
27.1904	265.105	27.1904	512	27.1904	650	40.36	0.0919
27.2036	270.231	27.2036	493	27.2036	634	40.38	0.09138
27.2167	272.428	27.2167	494	27.2167	674	40.4	0.09871
27.2298	281.216	27.2298	553	27.2298	674	40.42	0.11673
27.243	250.458	27.243	534	27.243	624	40.44	0.14747
27.2561	284.878	27.2561	477	27.2561	646	40.46	0.18476
27.2692	281.216	27.2692	519	27.2692	592	40.48	0.20151
27.2824	280.484	27.2824	527	27.2824	614	40.5	0.17655
27.2955	273.893	27.2955	496	27.2955	578	40.52	0.13437
27.3086	283.413	27.3086	470	27.3086	596	40.54	0.09977
27.3218	292.933	27.3218	486	27.3218	578	40.56	0.07707
27.3349	263.64	27.3349	520	27.3349	632	40.58	0.06356
27.348	284.878	27.348	487	27.348	626	40.6	0.05584
27.3611	274.625	27.3611	520	27.3611	656	40.62	0.05164
27.3743	276.822	27.3743	534	27.3743	628	40.64	0.04956
27.3874	264.372	27.3874	489	27.3874	642	40.66	0.049
27.4005	284.878	27.4005	519	27.4005	596	40.68	0.0497
27.4137	254.852	27.4137	536	27.4137	576	40.7	0.05164
27.4268	284.145	27.4268	513	27.4268	654	40.72	0.05418
27.4399	240.205	27.4399	455	27.4399	662	40.74	0.05914
27.4531	246.064	27.4531	514	27.4531	566	40.76	0.06664
27.4662	254.12	27.4662	538	27.4662	638	40.78	0.07784
27.4793	268.766	27.4793	490	27.4793	574	40.8	0.09536
27.4924	244.599	27.4924	526	27.4924	646	40.82	0.12427
27.5056	279.019	27.5056	472	27.5056	604	40.84	0.17293
27.5187	256.317	27.5187	485	27.5187	610	40.86	0.2518
27.5318	253.387	27.5318	539	27.5318	616	40.88	0.36577
27.545	238.008	27.545	535	27.545	646	40.9	0.48638
27.5581	254.852	27.5581	473	27.5581	620	40.92	0.5217
27.5712	253.387	27.5712	503	27.5712	546	40.94	0.43329
27.5844	236.544	27.5844	488	27.5844	600	40.96	0.31247
27.5975	262.908	27.5975	480	27.5975	618	40.98	0.22021
27.6106	235.079	27.6106	529	27.6106	572	41	0.16257
27.6238	238.008	27.6238	478	27.6238	582	41.02	0.13022
27.6369	248.261	27.6369	489	27.6369	622	41.04	0.11353
27.65	248.993	27.65	473	27.65	604	41.06	0.10609
27.6631	248.261	27.6631	526	27.6631	600	41.08	0.10448
27.6763	256.317	27.6763	472	27.6763	522	41.1	0.10726
27.6894	235.079	27.6894	491	27.6894	576	41.12	0.11401
27.7025	232.882	27.7025	503	27.7025	614	41.14	0.12497
27.7157	254.852	27.7157	468	27.7157	590	41.16	0.14095
27.7288	239.473	27.7288	505	27.7288	584	41.18	0.16349
27.7419	247.529	27.7419	506	27.7419	554	41.2	0.19527
27.7551	254.12	27.7551	513	27.7551	558	41.22	0.24194
27.7682	229.22	27.7682	477	27.7682	520	41.24	0.31305
27.7813	248.993	27.7813	503	27.7813	556	41.26	0.42906
27.7944	237.276	27.7944	492	27.7944	500	41.28	0.62425
27.8076	232.882	27.8076	534	27.8076	560	41.3	0.9441
27.8207	237.276	27.8207	514	27.8207	596	41.32	1.41921
27.8338	265.105	27.8338	469	27.8338	542	41.34	1.96572
27.847	243.135	27.847	477	27.847	538	41.36	2.21485
27.8601	233.614	27.8601	476	27.8601	530	41.38	1.90755
27.8732	240.205	27.8732	474	27.8732	474	41.4	1.3943
27.8864	240.938	27.8864	508	27.8864	610	41.42	1.00054
27.8995	233.614	27.8995	484	27.8995	552	41.44	0.79139
27.9126	282.681	27.9126	544	27.9126	482	41.46	0.74581
27.9257	230.685	27.9257	501	27.9257	516	41.48	0.82342
27.9389	218.968	27.9389	437	27.9389	562	41.5	0.93621
27.952	247.529	27.952	493	27.952	634	41.52	0.92602
27.9651	216.038	27.9651	450	27.9651	526	41.54	0.74769
27.9783	202.124	27.9783	486	27.9783	518	41.56	0.53656
27.9914	223.362	27.9914	471	27.9914	582	41.58	0.3766
28.0045	243.135	28.0045	454	28.0045	518	41.6	0.27323
28.0177	246.064	28.0177	474	28.0177	530	41.62	0.21059
28.0308	252.655	28.0308	454	28.0308	564	41.64	0.17252
28.0439	216.771	28.0439	481	28.0439	532	41.66	0.15073
28.0571	233.614	28.0571	494	28.0571	498	41.68	0.13951
28.0702	224.094	28.0702	516	28.0702	482	41.7	0.1378
28.0833	218.968	28.0833	498	28.0833	510	41.72	0.14762
28.0964	234.347	28.0964	469	28.0964	546	41.74	0.17366
28.1096	224.094	28.1096	485	28.1096	534	41.76	0.22141
28.1227	218.235	28.1227	468	28.1227	516	41.78	0.2902
28.1358	227.756	28.1358	441	28.1358	516	41.8	0.35125
28.149	237.276	28.149	498	28.149	498	41.82	0.34776
28.1621	220.432	28.1621	437	28.1621	464	41.84	0.28745
28.1752	242.402	28.1752	477	28.1752	476	41.86	0.23061
28.1883	209.447	28.1883	478	28.1883	484	41.88	0.20465
28.2015	235.079	28.2015	465	28.2015	456	41.9	0.21207
28.2146	225.559	28.2146	482	28.2146	442	41.92	0.24295
28.2277	225.559	28.2277	475	28.2277	468	41.94	0.2641
[truncated: 1,659 more rows]

## Sheet: Figure2c
Distance(nm)	Height(nm)
0	-1.06455
1.2041	-1.21286
2.40819	-1.23948
3.61229	-1.26549
4.81639	-1.1405
6.02048	-1.24635
7.22459	-1.26908
8.42868	-1.29061
9.63278	-1.31184
10.8369	-1.40693
12.041	-1.42966
13.2451	-1.45209
14.4492	-1.47362
15.6533	-1.5406
16.8574	-1.4171
18.0615	-1.59502
19.2656	-1.62164
20.4697	-1.6345
21.6737	-1.5095
22.8778	-1.53432
24.0819	-1.55884
25.286	-0.67939
26.4901	1.20688
27.6942	1.18894
28.8983	1.02089
30.1024	1.15485
31.3065	0.96557
32.5106	0.95091
33.7147	0.93626
34.9188	1.07352
36.1229	0.95271
37.327	1.08966
38.5311	1.07591
39.7352	1.06215
40.9393	0.9847
42.1434	0.97065
43.3475	0.95719
44.5516	0.94434
45.7557	0.78047
46.9598	0.99248
48.1639	0.98052
49.368	0.96915
50.5721	0.80738
51.7762	0.81934
52.9803	0.80977
54.1844	0.95211
55.3884	0.94404
56.5926	0.79542
57.7966	0.78854
59.0007	0.93297
60.2049	0.77598
61.4089	0.77778
62.6131	0.7715
63.8171	0.76611
65.0212	0.91174
66.2254	0.75654
67.4295	0.67252
68.6335	0.81934
69.8376	0.81605
71.0417	0.81366
72.2459	0.68268
73.45	0.8316
74.654	0.83041
75.8581	0.82951
77.0622	0.76611
78.2663	0.76671
79.4704	0.76791
80.6745	0.61839
81.8786	0.69823
83.0827	0.69883
84.2868	0.70033
85.4909	0.70212
86.695	0.72305
87.8991	0.67072
89.1032	0.67072
90.3073	0.67192
91.5114	0.97424
92.7155	0.8633
93.9196	0.86569
95.1237	0.71767
96.3278	0.72066
97.5319	0.84326
98.736	0.99995
99.94	0.85582
101.144	0.8621
102.348	0.71917
103.552	0.87765
104.756	0.88573
105.961	0.8944
107.165	0.88513
108.369	0.8941
109.573	0.90397
110.777	0.91383
111.981	0.9234
113.185	0.86838
114.389	0.87915
115.593	0.89051
116.797	0.90157
118.002	0.90397
119.206	0.91593
120.41	0.92729
121.614	0.93985
122.818	0.97244
124.022	0.98411
125.226	0.99667
126.43	0.85881
127.634	0.87675
128.838	1.03973
130.042	1.05258
131.247	1.06484
132.451	1.0783
133.655	1.07621
134.859	1.08966
136.063	1.10372
137.267	1.11837
138.471	0.8008
139.675	0.96676
140.879	0.98231
142.083	0.99846
143.288	1.08936
144.492	1.10491
145.696	0.51852
146.9	-0.21829
148.104	-0.17284
149.308	-1.511
150.512	-1.79418
151.716	-1.77594
152.92	-1.7568
154.124	-2.03848
155.329	-2.01546
156.533	-1.84202
157.737	-1.8184
158.941	-2.01725
160.145	-1.99004
161.349	-1.81212
162.553	-1.78371
163.757	-1.81391
164.961	-1.93502
166.165	-1.75351
167.369	-1.72211
168.574	-1.73766
169.778	-1.70686
170.982	-1.82617
172.186	-1.79388
173.39	-1.38929

## Sheet: Figure2d
TpBpy-NS		TpBpy-2-NS		TpBD-NS		TpBpy-NS		TpBpy-2-NS		TpBD-NS
Wavelength (nm)	Absorbance	Wavelength (nm)	Absorbance	Wavelength (nm)	Absorbance	ahv2	hv (eV)	ahv2	hv (eV)	ahv2	hv (eV)
200	0.788	200	0.606	200	0.73326	6.2	111.084	6.2	50.1407	6.2	19.7487
200.5	0.787	200.5	0.608	200.5	0.73326	6.18454	109.825	6.18454	49.8909	6.18454	19.9216
201	0.786	201	0.608	201	0.73447	6.16915	108.582	6.16915	50.0234	6.16915	19.8226
201.5	0.786	201.5	0.61	201.5	0.73447	6.15385	108.044	6.15385	49.7755	6.15385	19.9958
202	0.786	202	0.612	202	0.73568	6.13861	107.51	6.13861	49.9084	6.13861	20.17
202.5	0.787	202.5	0.614	202.5	0.73689	6.12346	107.667	6.12346	50.0419	6.12346	20.3451
203	0.788	203	0.616	203	0.7381	6.10837	107.825	6.10837	50.1759	6.10837	20.5211
203.5	0.787	203.5	0.616	203.5	0.73931	6.09337	106.611	6.09337	50.3104	6.09337	20.4204
204	0.786	204	0.618	204	0.74052	6.07843	105.412	6.07843	50.4454	6.07843	20.5967
204.5	0.785	204.5	0.618	204.5	0.73931	6.06357	104.227	6.06357	49.8196	6.06357	20.4962
205	0.785	205	0.618	205	0.73931	6.04878	103.719	6.04878	49.5769	6.04878	20.3963
205.5	0.784	205.5	0.618	205.5	0.73931	6.03406	102.555	6.03406	49.3359	6.03406	20.2972
206	0.784	206	0.62	206	0.73931	6.01942	102.058	6.01942	49.0967	6.01942	20.4726
206.5	0.785	206.5	0.62	206.5	0.73931	6.00484	102.218	6.00484	48.8592	6.00484	20.3736
207	0.784	207	0.622	207	0.73931	5.99034	101.074	5.99034	48.6235	5.99034	20.5493
207.5	0.784	207.5	0.622	207.5	0.73931	5.9759	100.587	5.9759	48.3894	5.9759	20.4504
208	0.785	208	0.622	208	0.73931	5.96154	100.749	5.96154	48.1571	5.96154	20.3522
208.5	0.785	208.5	0.624	208.5	0.73931	5.94724	100.266	5.94724	47.9264	5.94724	20.5277
209	0.785	209	0.626	209	0.74052	5.93301	99.7869	5.93301	48.0606	5.93301	20.7041
209.5	0.785	209.5	0.626	209.5	0.74173	5.91885	99.3111	5.91885	48.1954	5.91885	20.6054
210	0.785	210	0.628	210	0.74052	5.90476	98.8388	5.90476	47.604	5.90476	20.7821
210.5	0.785	210.5	0.63	210.5	0.74173	5.89074	98.3698	5.89074	47.7386	5.89074	20.9598
211	0.785	211	0.632	211	0.74173	5.87678	97.9041	5.87678	47.5126	5.87678	21.1384
211.5	0.785	211.5	0.632	211.5	0.74052	5.86288	97.4418	5.86288	46.9312	5.86288	21.0386
212	0.784	212	0.634	212	0.74052	5.84906	96.3625	5.84906	46.7101	5.84906	21.2176
212.5	0.783	212.5	0.634	212.5	0.74173	5.83529	95.2958	5.83529	46.8442	5.83529	21.1178
213	0.783	213	0.636	213	0.74173	5.8216	94.8489	5.8216	46.6245	5.8216	21.2971
213.5	0.783	213.5	0.636	213.5	0.74173	5.80796	94.4052	5.80796	46.4064	5.80796	21.1975
214	0.783	214	0.638	214	0.74294	5.79439	93.9646	5.79439	46.5408	5.79439	21.3771
214.5	0.783	214.5	0.638	214.5	0.74294	5.78089	93.527	5.78089	46.324	5.78089	21.2776
215	0.784	215	0.638	215	0.74415	5.76744	93.6921	5.76744	46.4588	5.76744	21.1787
215.5	0.784	215.5	0.64	215.5	0.74536	5.75406	93.2578	5.75406	46.594	5.75406	21.3581
216	0.783	216	0.64	216	0.74536	5.74074	92.2325	5.74074	46.3785	5.74074	21.2593
216.5	0.783	216.5	0.642	216.5	0.74536	5.72748	91.807	5.72748	46.1645	5.72748	21.439
217	0.783	217	0.644	217	0.74657	5.71429	91.3844	5.71429	46.3	5.71429	21.6197
217.5	0.783	217.5	0.646	217.5	0.74657	5.70115	90.9647	5.70115	46.0873	5.70115	21.8013
218	0.784	218	0.646	218	0.74657	5.68807	91.1312	5.68807	45.8762	5.68807	21.7014
218.5	0.785	218.5	0.648	218.5	0.74778	5.67506	91.2984	5.67506	46.0118	5.67506	21.8834
219	0.786	219	0.65	219	0.74899	5.6621	91.4664	5.6621	46.1479	5.6621	22.0663
219.5	0.786	219.5	0.65	219.5	0.7502	5.6492	91.0502	5.6492	46.2845	5.6492	21.9658
220	0.786	220	0.65	220	0.75141	5.63636	90.6368	5.63636	46.4215	5.63636	21.8661
220.5	0.785	220.5	0.65	220.5	0.75141	5.62358	89.6497	5.62358	46.2112	5.62358	21.7671
221	0.786	221	0.652	221	0.75141	5.61086	89.8184	5.61086	46.0024	5.61086	21.9491
221.5	0.786	221.5	0.652	221.5	0.75141	5.59819	89.4134	5.59819	45.7949	5.59819	21.8501
222	0.785	222	0.652	222	0.75141	5.58559	88.4423	5.58559	45.5889	5.58559	21.7518
222.5	0.786	222.5	0.652	222.5	0.75262	5.57303	88.6115	5.57303	45.7258	5.57303	21.6542
223	0.785	223	0.654	223	0.75141	5.56054	87.6509	5.56054	45.1809	5.56054	21.8354
223.5	0.785	223.5	0.654	223.5	0.75262	5.5481	87.2591	5.5481	45.3176	5.5481	21.7378
224	0.785	224	0.654	224	0.75262	5.53571	86.87	5.53571	45.1155	5.53571	21.6409
224.5	0.785	224.5	0.654	224.5	0.75262	5.52339	86.4835	5.52339	44.9147	5.52339	21.5446
225	0.785	225	0.654	225	0.75262	5.51111	86.0996	5.51111	44.7153	5.51111	21.4489
225.5	0.785	225.5	0.654	225.5	0.75262	5.49889	85.7182	5.49889	44.5173	5.49889	21.3539
226	0.785	226	0.654	226	0.75262	5.48673	85.3393	5.48673	44.3205	5.48673	21.2595
226.5	0.785	226.5	0.654	226.5	0.75141	5.47461	84.9629	5.47461	43.7954	5.47461	21.1658
227	0.785	227	0.656	227	0.75262	5.46256	84.5891	5.46256	43.9309	5.46256	21.3438
227.5	0.785	227.5	0.654	227.5	0.75262	5.45055	84.2177	5.45055	43.738	5.45055	20.9801
228	0.785	228	0.654	228	0.75141	5.4386	83.8487	5.4386	43.221	5.4386	20.8882
228.5	0.785	228.5	0.656	228.5	0.75141	5.4267	83.4821	5.4267	43.0321	5.4267	21.0645
229	0.785	229	0.656	229	0.75262	5.41485	83.118	5.41485	43.1669	5.41485	20.9726
229.5	0.785	229.5	0.656	229.5	0.75262	5.40305	82.7562	5.40305	42.979	5.40305	20.8814
230	0.785	230	0.656	230	0.75262	5.3913	82.3968	5.3913	42.7923	5.3913	20.7907
230.5	0.786	230.5	0.656	230.5	0.75262	5.37961	82.5673	5.37961	42.6069	5.37961	20.7006
231	0.785	231	0.658	231	0.75141	5.36797	81.6849	5.36797	42.1057	5.36797	20.8756
231.5	0.786	231.5	0.658	231.5	0.75141	5.35637	81.8555	5.35637	41.924	5.35637	20.7855
232	0.785	232	0.658	232	0.75141	5.34483	80.9823	5.34483	41.7435	5.34483	20.696
232.5	0.785	232.5	0.658	232.5	0.7502	5.33333	80.6343	5.33333	41.2533	5.33333	20.6071
233	0.785	233	0.658	233	0.7502	5.32189	80.2886	5.32189	41.0764	5.32189	20.5187
233.5	0.785	233.5	0.658	233.5	0.7502	5.31049	79.9452	5.31049	40.9007	5.31049	20.4309
234	0.784	234	0.658	234	0.7502	5.29915	79.0948	5.29915	40.7261	5.29915	20.3437
234.5	0.785	234.5	0.658	234.5	0.74899	5.28785	79.2648	5.28785	40.249	5.28785	20.257
235	0.785	235	0.658	235	0.74899	5.2766	78.9278	5.2766	40.0779	5.2766	20.1709
235.5	0.785	235.5	0.658	235.5	0.74899	5.26539	78.5931	5.26539	39.9079	5.26539	20.0854
236	0.784	236	0.66	236	0.74899	5.25424	77.7599	5.25424	39.7389	5.25424	20.2563
236.5	0.784	236.5	0.66	236.5	0.74778	5.24313	77.4315	5.24313	39.2744	5.24313	20.1708
237	0.784	237	0.66	237	0.74778	5.23207	77.1051	5.23207	39.1089	5.23207	20.0857
237.5	0.785	237.5	0.66	237.5	0.74778	5.22105	77.275	5.22105	38.9444	5.22105	20.0013
238	0.785	238	0.66	238	0.74778	5.21008	76.9506	5.21008	38.7809	5.21008	19.9173
238.5	0.784	238.5	0.66	238.5	0.74657	5.19916	76.1383	5.19916	38.3286	5.19916	19.8339
239	0.784	239	0.66	239	0.74657	5.18828	75.82	5.18828	38.1684	5.18828	19.751
239.5	0.783	239.5	0.66	239.5	0.74657	5.17745	75.0206	5.17745	38.0092	5.17745	19.6686
240	0.783	240	0.66	240	0.74657	5.16667	74.7083	5.16667	37.851	5.16667	19.5867
240.5	0.783	240.5	0.662	240.5	0.74657	5.15593	74.398	5.15593	37.6938	5.15593	19.7543
241	0.783	241	0.662	241	0.74657	5.14523	74.0896	5.14523	37.5376	5.14523	19.6724
241.5	0.783	241.5	0.662	241.5	0.74657	5.13458	73.7832	5.13458	37.3823	5.13458	19.591
242	0.783	242	0.662	242	0.74778	5.12397	73.4786	5.12397	37.5095	5.12397	19.5102
242.5	0.782	242.5	0.662	242.5	0.74778	5.1134	72.7072	5.1134	37.355	5.1134	19.4298
243	0.782	243	0.662	243	0.74778	5.10288	72.4083	5.10288	37.2014	5.10288	19.3499
243.5	0.782	243.5	0.662	243.5	0.74778	5.0924	72.1113	5.0924	37.0488	5.0924	19.2706
244	0.781	244	0.662	244	0.74778	5.08197	71.3557	5.08197	36.8971	5.08197	19.1916
244.5	0.781	244.5	0.662	244.5	0.74778	5.07157	71.0642	5.07157	36.7464	5.07157	19.1132
245	0.78	245	0.662	245	0.74778	5.06122	70.3204	5.06122	36.5965	5.06122	19.0353
245.5	0.78	245.5	0.664	245.5	0.74899	5.05092	70.0343	5.05092	36.7229	5.05092	19.1991
246	0.779	246	0.664	246	0.74899	5.04065	69.3021	5.04065	36.5738	5.04065	19.1212
246.5	0.779	246.5	0.664	246.5	0.7502	5.03043	69.0212	5.03043	36.7004	5.03043	19.0437
247	0.778	247	0.664	247	0.7502	5.02024	68.3004	5.02024	36.5519	5.02024	18.9666
247.5	0.779	247.5	0.666	247.5	0.75141	5.0101	68.4646	5.0101	36.6788	5.0101	19.1298
248	0.778	248	0.664	248	0.75141	5	67.7507	5	36.531	5	18.814
248.5	0.778	248.5	0.664	248.5	0.75141	4.98994	67.4784	4.98994	36.3841	4.98994	18.7384
249	0.778	249	0.666	249	0.75141	4.97992	67.2077	4.97992	36.2382	4.97992	18.9001
249.5	0.777	249.5	0.666	249.5	0.75141	4.96994	66.5082	4.96994	36.0931	4.96994	18.8244
250	0.777	250	0.666	250	0.75141	4.96	66.2424	4.96	35.9488	4.96	18.7492
250.5	0.777	250.5	0.666	250.5	0.75262	4.9501	65.9782	4.9501	36.075	4.9501	18.6744
251	0.777	251	0.666	251	0.75262	4.94024	65.7156	4.94024	35.9314	4.94024	18.6001
251.5	0.777	251.5	0.666	251.5	0.75383	4.93042	65.4546	4.93042	36.0577	4.93042	18.5262
252	0.776	252	0.666	252	0.75383	4.92063	64.7756	4.92063	35.9148	4.92063	18.4527
252.5	0.776	252.5	0.668	252.5	0.75504	4.91089	64.5193	4.91089	36.0413	4.91089	18.6124
253	0.776	253	0.668	253	0.75504	4.90119	64.2645	4.90119	35.899	4.90119	18.5389
253.5	0.775	253.5	0.668	253.5	0.75504	4.89152	63.599	4.89152	35.7575	4.89152	18.4658
254	0.775	254	0.668	254	0.75504	4.88189	63.3489	4.88189	35.6169	4.88189	18.3932
254.5	0.775	254.5	0.668	254.5	0.75625	4.8723	63.1002	4.8723	35.7432	4.8723	18.321
255	0.775	255	0.668	255	0.75625	4.86275	62.853	4.86275	35.6031	4.86275	18.2492
255.5	0.774	255.5	0.668	255.5	0.75625	4.85323	62.2037	4.85323	35.4639	4.85323	18.1778
256	0.774	256	0.668	256	0.75746	4.84375	61.961	4.84375	35.5902	4.84375	18.1069
256.5	0.774	256.5	0.668	256.5	0.75746	4.83431	61.7197	4.83431	35.4516	4.83431	18.0364
257	0.774	257	0.67	257	0.75746	4.8249	61.4797	4.8249	35.3138	4.8249	18.193
257.5	0.774	257.5	0.67	257.5	0.75867	4.81553	61.2412	4.81553	35.44	4.81553	18.1225
258	0.774	258	0.67	258	0.75867	4.8062	61.0041	4.8062	35.3028	4.8062	18.0523
258.5	0.774	258.5	0.67	258.5	0.75867	4.79691	60.7683	4.79691	35.1663	4.79691	17.9825
259	0.774	259	0.67	259	0.75867	4.78764	60.5339	4.78764	35.0307	4.78764	17.9132
259.5	0.774	259.5	0.67	259.5	0.75867	4.77842	60.3009	4.77842	34.8958	4.77842	17.8442
260	0.774	260	0.67	260	0.75867	4.76923	60.0692	4.76923	34.7617	4.76923	17.7756
260.5	0.774	260.5	0.67	260.5	0.75867	4.76008	59.8388	4.76008	34.6284	4.76008	17.7075
261	0.774	261	0.67	261	0.75867	4.75096	59.6097	4.75096	34.4959	4.75096	17.6397
261.5	0.774	261.5	0.67	261.5	0.75988	4.74187	59.382	4.74187	34.6209	4.74187	17.5723
262	0.774	262	0.67	262	0.75988	4.73282	59.1556	4.73282	34.4889	4.73282	17.5053
262.5	0.774	262.5	0.67	262.5	0.76109	4.72381	58.9304	4.72381	34.6142	4.72381	17.4387
263	0.774	263	0.672	263	0.76109	4.71483	58.7066	4.71483	34.4827	4.71483	17.5911
263.5	0.774	263.5	0.672	263.5	0.76109	4.70588	58.484	4.70588	34.3519	4.70588	17.5244
264	0.774	264	0.67	264	0.76109	4.69697	58.2627	4.69697	34.2219	4.69697	17.2411
264.5	0.774	264.5	0.67	264.5	0.76109	4.68809	58.0426	4.68809	34.0927	4.68809	17.1759
265	0.774	265	0.67	265	0.7623	4.67925	57.8238	4.67925	34.2174	4.67925	17.1112
265.5	0.774	265.5	0.67	265.5	0.7623	4.67043	57.6062	4.67043	34.0887	4.67043	17.0468
266	0.775	266	0.67	266	0.7623	4.66165	57.7621	4.66165	33.9606	4.66165	16.9828
266.5	0.775	266.5	0.67	266.5	0.76351	4.65291	57.5456	4.65291	34.0853	4.65291	16.9191
267	0.775	267	0.67	267	0.76351	4.64419	57.3303	4.64419	33.9578	4.64419	16.8558
267.5	0.775	267.5	0.67	267.5	0.76351	4.63551	57.1161	4.63551	33.831	4.63551	16.7928
268	0.776	268	0.672	268	0.76351	4.62687	57.2721	4.62687	33.7049	4.62687	16.9408
268.5	0.776	268.5	0.672	268.5	0.76472	4.61825	57.0589	4.61825	33.8293	4.61825	16.8778
269	0.776	269	0.672	269	0.76472	4.60967	56.847	4.60967	33.7037	4.60967	16.8151
269.5	0.777	269.5	0.672	269.5	0.76472	4.60111	57.0031	4.60111	33.5787	4.60111	16.7528
270	0.777	270	0.672	270	0.76472	4.59259	56.7922	4.59259	33.4545	4.59259	16.6908
270.5	0.777	270.5	0.67	270.5	0.76593	4.5841	56.5824	4.5841	33.5786	4.5841	16.4224
271	0.778	271	0.67	271	0.76593	4.57565	56.7386	4.57565	33.4548	4.57565	16.3619
271.5	0.778	271.5	0.67	271.5	0.76593	4.56722	56.5298	4.56722	33.3317	4.56722	16.3017
272	0.778	272	0.672	272	0.76593	4.55882	56.3222	4.55882	33.2093	4.55882	16.4462
272.5	0.779	272.5	0.672	272.5	0.76593	4.55046	56.4786	4.55046	33.0875	4.55046	16.386
273	0.779	273	0.672	273	0.76593	4.54212	56.2719	4.54212	32.9664	4.54212	16.326
273.5	0.78	273.5	0.672	273.5	0.76714	4.53382	56.4286	4.53382	33.0898	4.53382	16.2663
274	0.78	274	0.672	274	0.76714	4.52555	56.2228	4.52555	32.9692	4.52555	16.207
274.5	0.78	274.5	0.672	274.5	0.76835	4.5173	56.0182	4.5173	33.0927	4.5173	16.148
275	0.781	275	0.672	275	0.76835	4.50909	56.175	4.50909	32.9725	4.50909	16.0894
275.5	0.781	275.5	0.672	275.5	0.76956	4.50091	55.9713	4.50091	33.0963	4.50091	16.031
276	0.781	276	0.672	276	0.76956	4.49275	55.7687	4.49275	32.9765	4.49275	15.973
276.5	0.782	276.5	0.672	276.5	0.76956	4.48463	55.9256	4.48463	32.8573	4.48463	15.9153
277	0.783	277	0.672	277	0.77077	4.47653	56.0831	4.47653	32.981	4.47653	15.8579
277.5	0.783	277.5	0.67	277.5	0.77077	4.46847	55.8812	4.46847	32.8623	4.46847	15.6044
278	0.783	278	0.672	278	0.77077	4.46043	55.6803	4.46043	32.7442	4.46043	15.744
278.5	0.783	278.5	0.67	278.5	0.77198	4.45242	55.4806	4.45242	32.8678	4.45242	15.4925
279	0.783	279	0.67	279	0.77198	4.44444	55.2819	4.44444	32.7501	4.44444	15.437
279.5	0.783	279.5	0.67	279.5	0.77198	4.43649	55.0843	4.43649	32.633	4.43649	15.3818
280	0.784	280	0.67	280	0.77319	4.42857	55.2413	4.42857	32.7566	4.42857	15.327
280.5	0.784	280.5	0.672	280.5	0.77319	4.42068	55.0445	4.42068	32.6399	4.42068	15.4646
281	0.784	281	0.672	281	0.77319	4.41281	54.8488	4.41281	32.5239	4.41281	15.4096
281.5	0.785	281.5	0.672	281.5	0.7744	4.40497	55.0059	4.40497	32.6474	4.40497	15.3549
282	0.786	282	0.672	282	0.7744	4.39716	55.1635	4.39716	32.5317	4.39716	15.3005
282.5	0.786	282.5	0.672	282.5	0.7744	4.38938	54.9684	4.38938	32.4167	4.38938	15.2464
283	0.786	283	0.672	283	0.7744	4.38163	54.7743	4.38163	32.3022	4.38163	15.1926
283.5	0.786	283.5	0.672	283.5	0.77561	4.3739	54.5813	4.3739	32.4255	4.3739	15.139
284	0.786	284	0.672	284	0.77561	4.3662	54.3893	4.3662	32.3114	4.3662	15.0858
284.5	0.787	284.5	0.672	284.5	0.77682	4.35852	54.5465	4.35852	32.4348	4.35852	15.0328
285	0.787	285	0.672	285	0.77682	4.35088	54.3553	4.35088	32.3211	4.35088	14.9801
285.5	0.787	285.5	0.672	285.5	0.77682	4.34326	54.1651	4.34326	32.208	4.34326	14.9277
286	0.787	286	0.672	286	0.77803	4.33566	53.9759	4.33566	32.3313	4.33566	14.8755
286.5	0.787	286.5	0.672	286.5	0.77803	4.3281	53.7876	4.3281	32.2186	4.3281	14.8237
287	0.788	287	0.672	287	0.77924	4.32056	53.9445	4.32056	32.3421	4.32056	14.7721
287.5	0.788	287.5	0.674	287.5	0.77924	4.31304	53.7571	4.31304	32.2297	4.31304	14.9055
288	0.789	288	0.674	288	0.78045	4.30556	53.9143	4.30556	32.3534	4.30556	14.8538
288.5	0.789	288.5	0.674	288.5	0.78045	4.29809	53.7276	4.29809	32.2413	4.29809	14.8024
289	0.789	289	0.674	289	0.78166	4.29066	53.5418	4.29066	32.3652	4.29066	14.7512
289.5	0.789	289.5	0.674	289.5	0.78166	4.28325	53.357	4.28325	32.2535	4.28325	14.7003
290	0.79	290	0.674	290	0.78287	4.27586	53.5141	4.27586	32.3775	4.27586	14.6496
290.5	0.789	290.5	0.676	290.5	0.78287	4.2685	52.9903	4.2685	32.2662	4.2685	14.782
291	0.79	291	0.676	291	0.78408	4.26117	53.1469	4.26117	32.3904	4.26117	14.7313
291.5	0.79	291.5	0.676	291.5	0.78408	4.25386	52.9648	4.25386	32.2794	4.25386	14.6808
292	0.79	292	0.676	292	0.78529	4.24658	52.7835	4.24658	32.4038	4.24658	14.6305
292.5	0.79	292.5	0.678	292.5	0.7865	4.23932	52.6032	4.23932	32.5286	4.23932	14.7626
293	0.79	293	0.678	293	0.7865	4.23208	52.4239	4.23208	32.4176	4.23208	14.7123
293.5	0.79	293.5	0.678	293.5	0.7865	4.22487	52.2454	4.22487	32.3073	4.22487	14.6622
294	0.79	294	0.68	294	0.78771	4.21769	52.0678	4.21769	32.432	4.21769	14.7943
294.5	0.79	294.5	0.68	294.5	0.78771	4.21053	51.8912	4.21053	32.322	4.21053	14.7442
295	0.791	295	0.68	295	0.78771	4.20339	52.0467	4.20339	32.2125	4.20339	14.6942
295.5	0.791	295.5	0.68	295.5	0.78892	4.19628	51.8707	4.19628	32.3372	4.19628	14.6445
296	0.791	296	0.68	296	0.78892	4.18919	51.6957	4.18919	32.228	4.18919	14.5951
296.5	0.792	296.5	0.682	296.5	0.79013	4.18212	51.8512	4.18212	32.3529	4.18212	14.7266
297	0.792	297	0.682	297	0.79013	4.17508	51.6768	4.17508	32.2441	4.17508	14.677
297.5	0.792	297.5	0.682	297.5	0.79013	4.16807	51.5033	4.16807	32.1358	4.16807	14.6277
298	0.792	298	0.684	298	0.79013	4.16107	51.3306	4.16107	32.028	4.16107	14.7593
298.5	0.792	298.5	0.684	298.5	0.79134	4.1541	51.1587	4.1541	32.1526	4.1541	14.7099
299	0.792	299	0.684	299	0.79134	4.14716	50.9878	4.14716	32.0451	4.14716	14.6607
299.5	0.792	299.5	0.684	299.5	0.79134	4.14023	50.8177	4.14023	31.9382	4.14023	14.6118
300	0.792	300	0.684	300	0.79134	4.13333	50.6484	4.13333	31.8318	4.13333	14.5631
300.5	0.792	300.5	0.686	300.5	0.79255	4.12646	50.48	4.12646	31.9561	4.12646	14.694
301	0.793	301	0.686	301	0.79255	4.1196	50.6343	4.1196	31.85	4.1196	14.6453
301.5	0.793	301.5	0.686	301.5	0.79255	4.11277	50.4665	4.11277	31.7445	4.11277	14.5967
302	0.793	302	0.688	302	0.79376	4.10596	50.2995	4.10596	31.8687	4.10596	14.7277
302.5	0.793	302.5	0.688	302.5	0.79376	4.09917	50.1334	4.09917	31.7634	4.09917	14.679
303	0.793	303	0.688	303	0.79376	4.09241	49.968	4.09241	31.6587	4.09241	14.6306
303.5	0.793	303.5	0.688	303.5	0.79376	4.08567	49.8035	4.08567	31.5545	4.08567	14.5824
304	0.793	304	0.69	304	0.79376	4.07895	49.6398	4.07895	31.4507	4.07895	14.7131
304.5	0.793	304.5	0.69	304.5	0.79376	4.07225	49.477	4.07225	31.3475	4.07225	14.6648
305	0.794	305	0.69	305	0.79376	4.06557	49.6301	4.06557	31.2448	4.06557	14.6168
305.5	0.794	305.5	0.69	305.5	0.79376	4.05892	49.4677	4.05892	31.1427	4.05892	14.569
306	0.794	306	0.692	306	0.79497	4.05229	49.3062	4.05229	31.2656	4.05229	14.6994
306.5	0.795	306.5	0.694	306.5	0.79376	4.04568	49.4593	4.04568	30.9398	4.04568	14.8306
307	0.794	307	0.694	307	0.79376	4.03909	48.9855	4.03909	30.8391	4.03909	14.7823
307.5	0.795	307.5	0.694	307.5	0.79497	4.03252	49.1382	4.03252	30.9613	4.03252	14.7343
308	0.795	308	0.694	308	0.79497	4.02597	48.9788	4.02597	30.8609	4.02597	14.6865
308.5	0.795	308.5	0.694	308.5	0.79497	4.01945	48.8201	4.01945	30.7609	4.01945	14.6389
309	0.795	309	0.696	309	0.79497	4.01294	48.6623	4.01294	30.6615	4.01294	14.7695
309.5	0.796	309.5	0.696	309.5	0.79618	4.00646	48.8147	4.00646	30.7834	4.00646	14.7218
310	0.796	310	0.698	310	0.79618	4	48.6574	4	30.6842	4	14.8528
310.5	0.795	310.5	0.698	310.5	0.79739	3.99356	48.1932	3.99356	30.8063	3.99356	14.805
311	0.796	311	0.698	311	0.79739	3.98714	48.345	3.98714	30.7074	3.98714	14.7574
311.5	0.795	311.5	0.698	311.5	0.7986	3.98074	47.8843	3.98074	30.8297	3.98074	14.7101
312	0.795	312	0.698	312	0.7986	3.97436	47.7309	3.97436	30.731	3.97436	14.663
312.5	0.795	312.5	0.7	312.5	0.7986	3.968	47.5783	3.968	30.6327	3.968	14.7934
313	0.795	313	0.7	313	0.7986	3.96166	47.4264	3.96166	30.5349	3.96166	14.7462
313.5	0.794	313.5	0.702	313.5	0.79981	3.95534	46.9753	3.95534	30.6569	3.95534	14.877
314	0.795	314	0.702	314	0.79981	3.94904	47.1249	3.94904	30.5594	3.94904	14.8296
314.5	0.795	314.5	0.704	314.5	0.79981	3.94277	46.9751	3.94277	30.4623	3.94277	14.9609
315	0.795	315	0.706	315	0.80102	3.93651	46.8261	3.93651	30.5843	3.93651	15.0929
315.5	0.794	315.5	0.706	315.5	0.80102	3.93027	46.3816	3.93027	30.4874	3.93027	15.0451
316	0.795	316	0.708	316	0.80102	3.92405	46.5302	3.92405	30.391	3.92405	15.1776
316.5	0.794	316.5	0.708	316.5	0.80223	3.91785	46.089	3.91785	30.5129	3.91785	15.1297
317	0.794	317	0.708	317	0.80223	3.91167	45.9437	3.91167	30.4167	3.91167	15.082
317.5	0.794	317.5	0.71	317.5	0.80344	3.90551	45.7991	3.90551	30.5388	3.90551	15.2146
318	0.794	318	0.71	318	0.80344	3.89937	45.6552	3.89937	30.4429	3.89937	15.1668
318.5	0.794	318.5	0.712	318.5	0.80344	3.89325	45.512	3.89325	30.3474	3.89325	15.2998
319	0.794	319	0.714	319	0.80465	3.88715	45.3694	3.88715	30.4694	3.88715	15.4335
319.5	0.794	319.5	0.714	319.5	0.80465	3.88106	45.2275	3.88106	30.3741	3.88106	15.3853
320	0.794	320	0.716	320	0.80465	3.875	45.0863	3.875	30.2793	3.875	15.5195
320.5	0.794	320.5	0.718	320.5	0.80586	3.86895	44.9457	3.86895	30.4012	3.86895	15.6545
321	0.793	321	0.718	321	0.80586	3.86293	44.5213	3.86293	30.3066	3.86293	15.6058
321.5	0.793	321.5	0.72	321.5	0.80586	3.85692	44.3829	3.85692	30.2124	3.85692	15.7412
322	0.793	322	0.722	322	0.80586	3.85093	44.2452	3.85093	30.1187	3.85093	15.8774
322.5	0.793	322.5	0.722	322.5	0.80707	3.84496	44.1081	3.84496	30.2403	3.84496	15.8283
323	0.793	323	0.724	323	0.80707	3.83901	43.9716	3.83901	30.1468	3.83901	15.9649
323.5	0.793	323.5	0.726	323.5	0.80707	3.83308	43.8358	3.83308	30.0537	3.83308	16.1024
324	0.793	324	0.726	324	0.80828	3.82716	43.7006	3.82716	30.1753	3.82716	16.0528
324.5	0.793	324.5	0.728	324.5	0.80828	3.82126	43.566	3.82126	30.0824	3.82126	16.1907
325	0.793	325	0.73	325	0.80828	3.81538	43.4321	3.81538	29.9899	3.81538	16.3294
325.5	0.793	325.5	0.732	325.5	0.80949	3.80952	43.2988	3.80952	30.1115	3.80952	16.4689
326	0.793	326	0.732	326	0.80949	3.80368	43.166	3.80368	30.0192	3.80368	16.4184
326.5	0.793	326.5	0.734	326.5	0.80949	3.79786	43.0339	3.79786	29.9274	3.79786	16.5584
327	0.793	327	0.736	327	0.8107	3.79205	42.9025	3.79205	30.0489	3.79205	16.6992
327.5	0.793	327.5	0.736	327.5	0.8107	3.78626	42.7715	3.78626	29.9572	3.78626	16.6482
328	0.793	328	0.738	328	0.81191	3.78049	42.6412	3.78049	30.0789	3.78049	16.7895
328.5	0.793	328.5	0.74	328.5	0.81191	3.77473	42.5115	3.77473	29.9874	3.77473	16.9315
329	0.793	329	0.74	329	0.81312	3.769	42.3824	3.769	30.1093	3.769	16.8801
329.5	0.793	329.5	0.742	329.5	0.81312	3.76328	42.2539	3.76328	30.018	3.76328	17.0226
330	0.793	330	0.742	330	0.81433	3.75758	42.126	3.75758	30.1401	3.75758	16.971
330.5	0.793	330.5	0.744	330.5	0.81433	3.75189	41.9986	3.75189	30.049	3.75189	17.114
331	0.793	331	0.744	331	0.81554	3.74622	41.8718	3.74622	30.1713	3.74622	17.0623
331.5	0.793	331.5	0.746	331.5	0.81554	3.74057	41.7456	3.74057	30.0803	3.74057	17.2057
332	0.793	332	0.746	332	0.81554	3.73494	41.6199	3.73494	29.9898	3.73494	17.1539
332.5	0.793	332.5	0.748	332.5	0.81675	3.72932	41.4949	3.72932	30.112	3.72932	17.2978
333	0.793	333	0.748	333	0.81675	3.72372	41.3703	3.72372	30.0217	3.72372	17.2459
333.5	0.793	333.5	0.75	333.5	0.81796	3.71814	41.2464	3.71814	30.1441	3.71814	17.3902
334	0.793	334	0.75	334	0.81796	3.71257	41.123	3.71257	30.0539	3.71257	17.3382
334.5	0.793	334.5	0.752	334.5	0.81917	3.70703	41.0001	3.70703	30.1765	3.70703	17.483
335	0.793	335	0.752	335	0.82038	3.70149	40.8778	3.70149	30.2995	3.70149	17.4308
335.5	0.793	335.5	0.754	335.5	0.82038	3.69598	40.7561	3.69598	30.2092	3.69598	17.5761
336	0.793	336	0.756	336	0.82159	3.69048	40.6349	3.69048	30.3324	3.69048	17.7221
336.5	0.793	336.5	0.756	336.5	0.82159	3.68499	40.5142	3.68499	30.2424	3.68499	17.6695
337	0.794	337	0.758	337	0.8228	3.67953	40.6523	3.67953	30.3658	3.67953	17.8161
337.5	0.794	337.5	0.758	337.5	0.8228	3.67407	40.5319	3.67407	30.2758	3.67407	17.7633
338	0.794	338	0.758	338	0.8228	3.66864	40.4121	3.66864	30.1863	3.66864	17.7108
338.5	0.794	338.5	0.76	338.5	0.82401	3.66322	40.2928	3.66322	30.3097	3.66322	17.8575
339	0.794	339	0.76	339	0.82522	3.65782	40.174	3.65782	30.4335	3.65782	17.8048
339.5	0.794	339.5	0.76	339.5	0.82643	3.65243	40.0558	3.65243	30.5576	3.65243	17.7524
340	0.795	340	0.76	340	0.82643	3.64706	40.1931	3.64706	30.4678	3.64706	17.7002
340.5	0.795	340.5	0.762	340.5	0.82764	3.6417	40.0751	3.6417	30.5922	3.6417	17.8466
341	0.795	341	0.762	341	0.82764	3.63636	39.9577	3.63636	30.5026	3.63636	17.7943
341.5	0.795	341.5	0.762	341.5	0.82885	3.63104	39.8408	3.63104	30.6271	3.63104	17.7423
342	0.795	342	0.764	342	0.82885	3.62573	39.7244	3.62573	30.5376	3.62573	17.8888
342.5	0.796	342.5	0.764	342.5	0.82885	3.62044	39.8612	3.62044	30.4486	3.62044	17.8366
343	0.796	343	0.766	343	0.83006	3.61516	39.7451	3.61516	30.5731	3.61516	17.9836
343.5	0.796	343.5	0.766	343.5	0.83006	3.6099	39.6295	3.6099	30.4841	3.6099	17.9313
344	0.796	344	0.766	344	0.83127	3.60465	39.5144	3.60465	30.6089	3.60465	17.8792
344.5	0.796	344.5	0.766	344.5	0.83127	3.59942	39.3997	3.59942	30.5201	3.59942	17.8273
345	0.796	345	0.766	345	0.83127	3.5942	39.2856	3.5942	30.4317	3.5942	17.7757
345.5	0.796	345.5	0.768	345.5	0.83248	3.589	39.172	3.589	30.5564	3.589	17.9221
346	0.797	346	0.768	346	0.83369	3.58382	39.3079	3.58382	30.6815	3.58382	17.8703
346.5	0.797	346.5	0.77	346.5	0.83369	3.57864	39.1946	3.57864	30.593	3.57864	18.0172
347	0.797	347	0.77	347	0.83369	3.57349	39.0817	3.57349	30.5049	3.57349	17.9654
347.5	0.797	347.5	0.77	347.5	0.83369	3.56835	38.9693	3.56835	30.4172	3.56835	17.9137
348	0.797	348	0.77	348	0.8349	3.56322	38.8574	3.56322	30.542	3.56322	17.8622
348.5	0.798	348.5	0.772	348.5	0.8349	3.55811	38.9929	3.55811	30.4545	3.55811	18.0089
349	0.798	349	0.772	349	0.8349	3.55301	38.8813	3.55301	30.3672	3.55301	17.9573
349.5	0.798	349.5	0.772	349.5	0.8349	3.54793	38.7701	3.54793	30.2804	3.54793	17.906
350	0.798	350	0.772	350	0.83611	3.54286	38.6594	3.54286	30.405	3.54286	17.8549
350.5	0.798	350.5	0.774	350.5	0.83732	3.5378	38.5492	3.5378	30.53	3.5378	18.0013
351	0.799	351	0.774	351	0.83732	3.53276	38.6842	3.53276	30.4431	3.53276	17.9501
351.5	0.799	351.5	0.774	351.5	0.83853	3.52774	38.5742	3.52774	30.5683	3.52774	17.899
352	0.8	352	0.774	352	0.83974	3.52273	38.7094	3.52273	30.6939	3.52273	17.8482
352.5	0.8	352.5	0.776	352.5	0.83974	3.51773	38.5997	3.51773	30.6069	3.51773	17.9945
353	0.801	353	0.776	353	0.83974	3.51275	38.7351	3.51275	30.5203	3.51275	17.9435
353.5	0.801	353.5	0.776	353.5	0.83974	3.50778	38.6256	3.50778	30.434	3.50778	17.8928
354	0.801	354	0.778	354	0.84095	3.50282	38.5166	3.50282	30.5593	3.50282	18.0392
354.5	0.801	354.5	0.778	354.5	0.84095	3.49788	38.408	3.49788	30.4732	3.49788	17.9883
355	0.802	355	0.778	355	0.84216	3.49296	38.5432	3.49296	30.5988	3.49296	17.9377
355.5	0.802	355.5	0.778	355.5	0.84216	3.48805	38.4349	3.48805	30.5128	3.48805	17.8873
356	0.802	356	0.78	356	0.84337	3.48315	38.327	3.48315	30.6385	3.48315	18.0334
356.5	0.802	356.5	0.78	356.5	0.84337	3.47826	38.2195	3.47826	30.5526	3.47826	17.9829
357	0.803	357	0.78	357	0.84337	3.47339	38.3545	3.47339	30.4671	3.47339	17.9325
357.5	0.803	357.5	0.782	357.5	0.84337	3.46853	38.2473	3.46853	30.3819	3.46853	18.0788
358	0.803	358	0.782	358	0.84458	3.46369	38.1405	3.46369	30.5074	3.46369	18.0283
358.5	0.803	358.5	0.782	358.5	0.84579	3.45886	38.0342	3.45886	30.6334	3.45886	17.9781
359	0.804	359	0.782	359	0.84579	3.45404	38.1689	3.45404	30.5481	3.45404	17.9281
359.5	0.804	359.5	0.782	359.5	0.847	3.44924	38.0628	3.44924	30.6743	3.44924	17.8782
360	0.804	360	0.784	360	0.847	3.44444	37.9572	3.44444	30.5891	3.44444	18.024
360.5	0.804	360.5	0.784	360.5	0.84821	3.43967	37.852	3.43967	30.7155	3.43967	17.974
361	0.805	361	0.784	361	0.84821	3.4349	37.9864	3.4349	30.6304	3.4349	17.9243
361.5	0.805	361.5	0.786	361.5	0.84942	3.43015	37.8814	3.43015	30.757	3.43015	18.0702
362	0.805	362	0.786	362	0.84942	3.42541	37.7769	3.42541	30.6721	3.42541	18.0203
362.5	0.804	362.5	0.786	362.5	0.85063	3.42069	37.4354	3.42069	30.7988	3.42069	17.9706
363	0.804	363	0.786	363	0.85063	3.41598	37.3324	3.41598	30.714	3.41598	17.9212
363.5	0.804	363.5	0.786	363.5	0.85184	3.41128	37.2298	3.41128	30.841	3.41128	17.8719
364	0.805	364	0.786	364	0.85305	3.40659	37.3629	3.40659	30.9684	3.40659	17.8228
364.5	0.805	364.5	0.786	364.5	0.85305	3.40192	37.2604	3.40192	30.8835	3.40192	17.7739
365	0.805	365	0.788	365	0.85426	3.39726	37.1584	3.39726	31.0111	3.39726	17.9187
365.5	0.805	365.5	0.788	365.5	0.85547	3.39261	37.0568	3.39261	31.1391	3.39261	17.8697
366	0.805	366	0.788	366	0.85547	3.38798	36.9557	3.38798	31.0541	3.38798	17.8209
366.5	0.805	366.5	0.79	366.5	0.85668	3.38336	36.8549	3.38336	31.1824	3.38336	17.9658
367	0.805	367	0.79	367	0.85789	3.37875	36.7545	3.37875	31.3111	3.37875	17.9169
367.5	0.806	367.5	0.79	367.5	0.8591	3.37415	36.8868	3.37415	31.4402	3.37415	17.8681
368	0.806	368	0.79	368	0.86031	3.36957	36.7866	3.36957	31.5698	3.36957	17.8196
368.5	0.806	368.5	0.792	368.5	0.86031	3.36499	36.6868	3.36499	31.4842	3.36499	17.9643
369	0.806	369	0.792	369	0.86152	3.36043	36.5875	3.36043	31.614	3.36043	17.9157
369.5	0.805	369.5	0.792	369.5	0.86273	3.35589	36.2589	3.35589	31.7443	3.35589	17.8672
370	0.805	370	0.792	370	0.86394	3.35135	36.1609	3.35135	31.875	3.35135	17.819
370.5	0.805	370.5	0.794	370.5	0.86515	3.34683	36.0634	3.34683	32.0062	3.34683	17.9635
371	0.805	371	0.794	371	0.86636	3.34232	35.9663	3.34232	32.1378	3.34232	17.9151
371.5	0.807	371.5	0.794	371.5	0.86394	3.33782	36.3252	3.33782	31.6181	3.33782	17.8669
372	0.81	372	0.794	372	0.86031	3.33333	36.9188	3.33333	30.8946	3.33333	17.8189
372.5	0.812	372.5	0.794	372.5	0.85789	3.32886	37.2858	3.32886	30.3933	3.32886	17.7711
373	0.815	373	0.792	373	0.85305	3.3244	37.8928	3.3244	29.492	3.3244	17.5335
373.5	0.818	373.5	0.792	373.5	0.84942	3.31995	38.5082	3.31995	28.8124	3.31995	17.4866
374	0.818	374	0.794	374	0.85063	3.31551	38.4053	3.31551	28.9339	3.31551	17.6288
374.5	0.819	374.5	0.794	374.5	0.85063	3.31108	38.5432	3.31108	28.8567	3.31108	17.5818
375	0.819	375	0.794	375	0.85063	3.30667	38.4404	3.30667	28.7798	3.30667	17.5349
375.5	0.82	375.5	0.794	375.5	0.85063	3.30226	38.5785	3.30226	28.7032	3.30226	17.4883
376	0.82	376	0.796	376	0.85063	3.29787	38.476	3.29787	28.6269	3.29787	17.6304
376.5	0.82	376.5	0.796	376.5	0.85063	3.29349	38.3738	3.29349	28.5509	3.29349	17.5836
377	0.821	377	0.796	377	0.85184	3.28912	38.5119	3.28912	28.6718	3.28912	17.537
377.5	0.821	377.5	0.796	377.5	0.85184	3.28477	38.41	3.28477	28.5959	3.28477	17.4906
378	0.821	378	0.796	378	0.85184	3.28042	38.3084	3.28042	28.5203	3.28042	17.4444
378.5	0.822	378.5	0.796	378.5	0.85184	3.27609	38.4465	3.27609	28.445	3.27609	17.3983
379	0.822	379	0.796	379	0.85305	3.27177	38.3451	3.27177	28.5656	3.27177	17.3524
379.5	0.823	379.5	0.798	379.5	0.85305	3.26746	38.4834	3.26746	28.4903	3.26746	17.4935
380	0.823	380	0.798	380	0.85305	3.26316	38.3822	3.26316	28.4154	3.26316	17.4474
380.5	0.823	380.5	0.798	380.5	0.85426	3.25887	38.2814	3.25887	28.536	3.25887	17.4016
381	0.824	381	0.798	381	0.85426	3.25459	38.4197	3.25459	28.4612	3.25459	17.356
381.5	0.824	381.5	0.8	381.5	0.85426	3.25033	38.319	3.25033	28.3866	3.25033	17.4969
382	0.824	382	0.8	382	0.85426	3.24607	38.2188	3.24607	28.3124	3.24607	17.4511
382.5	0.824	382.5	0.8	382.5	0.85547	3.24183	38.1189	3.24183	28.4327	3.24183	17.4055
383	0.825	383	0.8	383	0.85547	3.2376	38.257	3.2376	28.3585	3.2376	17.3601
383.5	0.825	383.5	0.8	383.5	0.85547	3.23338	38.1573	3.23338	28.2846	3.23338	17.3149
384	0.825	384	0.8	384	0.85668	3.22917	38.058	3.22917	28.405	3.22917	17.2698
384.5	0.826	384.5	0.802	384.5	0.85668	3.22497	38.196	3.22497	28.3312	3.22497	17.41
385	0.826	385	0.802	385	0.85668	3.22078	38.0969	3.22078	28.2576	3.22078	17.3648
385.5	0.826	385.5	0.802	385.5	0.85789	3.2166	37.9981	3.2166	28.378	3.2166	17.3198
386	0.827	386	0.802	386	0.85789	3.21244	38.1362	3.21244	28.3045	3.21244	17.2749
386.5	0.827	386.5	0.802	386.5	0.85789	3.20828	38.0376	3.20828	28.2313	3.20828	17.2303
387	0.828	387	0.802	387	0.8591	3.20413	38.1759	3.20413	28.3517	3.20413	17.1858
387.5	0.828	387.5	0.804	387.5	0.8591	3.2	38.0774	3.2	28.2785	3.2	17.3252
388	0.828	388	0.804	388	0.8591	3.19588	37.9794	3.19588	28.2057	3.19588	17.2806
388.5	0.829	388.5	0.804	388.5	0.86031	3.19176	38.1177	3.19176	28.326	3.19176	17.2361
389	0.829	389	0.804	389	0.86031	3.18766	38.0197	3.18766	28.2533	3.18766	17.1918
389.5	0.829	389.5	0.806	389.5	0.86152	3.18357	37.9222	3.18357	28.3738	3.18357	17.3311
390	0.829	390	0.806	390	0.86152	3.17949	37.825	3.17949	28.3011	3.17949	17.2867
390.5	0.83	390.5	0.806	390.5	0.86273	3.17542	37.9631	3.17542	28.4219	3.17542	17.2425
391	0.83	391	0.806	391	0.86273	3.17136	37.8661	3.17136	28.3492	3.17136	17.1984
391.5	0.83	391.5	0.806	391.5	0.86394	3.16731	37.7694	3.16731	28.4702	3.16731	17.1545
392	0.831	392	0.808	392	0.86394	3.16327	37.9075	3.16327	28.3976	3.16327	17.2934
392.5	0.831	392.5	0.808	392.5	0.86394	3.15924	37.8109	3.15924	28.3253	3.15924	17.2494
393	0.831	393	0.81	393	0.86515	3.15522	37.7148	3.15522	28.4463	3.15522	17.3887
393.5	0.832	393.5	0.81	393.5	0.86515	3.15121	37.8529	3.15121	28.374	3.15121	17.3446
394	0.832	394	0.81	394	0.86515	3.14721	37.7569	3.14721	28.302	3.14721	17.3006
394.5	0.832	394.5	0.81	394.5	0.86636	3.14322	37.6612	3.14322	28.423	3.14322	17.2568
395	0.832	395	0.81	395	0.86636	3.13924	37.5659	3.13924	28.3511	3.13924	17.2131
395.5	0.833	395.5	0.81	395.5	0.86757	3.13527	37.7038	3.13527	28.4723	3.13527	17.1696
396	0.833	396	0.81	396	0.86757	3.13131	37.6087	3.13131	28.4004	3.13131	17.1263
396.5	0.833	396.5	0.812	396.5	0.86878	3.12736	37.5139	3.12736	28.5218	3.12736	17.2646
397	0.834	397	0.812	397	0.86999	3.12343	37.6517	3.12343	28.6436	3.12343	17.2212
397.5	0.834	397.5	0.812	397.5	0.86999	3.1195	37.5571	3.1195	28.5716	3.1195	17.1779
398	0.834	398	0.814	398	0.86999	3.11558	37.4628	3.11558	28.4999	3.11558	17.3164
398.5	0.834	398.5	0.814	398.5	0.8712	3.11167	37.3688	3.11167	28.6217	3.11167	17.273
399	0.835	399	0.814	399	0.8712	3.10777	37.5065	3.10777	28.55	3.10777	17.2298
399.5	0.835	399.5	0.814	399.5	0.87241	3.10388	37.4126	3.10388	28.672	3.10388	17.1867
400	0.836	400	0.814	400	0.87241	3.1	37.5505	3.1	28.6004	3.1	17.1437
400.5	0.836	400.5	0.816	400.5	0.87362	3.09613	37.4568	3.09613	28.7227	3.09613	17.2819
401	0.837	401	0.816	401	0.87362	3.09227	37.595	3.09227	28.6511	3.09227	17.2388
401.5	0.837	401.5	0.816	401.5	0.87362	3.08842	37.5014	3.08842	28.5798	3.08842	17.1959
402	0.837	402	0.818	402	0.87483	3.08458	37.4081	3.08458	28.702	3.08458	17.3343
402.5	0.837	402.5	0.818	402.5	0.87483	3.08075	37.3153	3.08075	28.6308	3.08075	17.2912
403	0.837	403	0.818	403	0.87604	3.07692	37.2227	3.07692	28.7533	3.07692	17.2484
403.5	0.837	403.5	0.818	403.5	0.87604	3.07311	37.1305	3.07311	28.682	3.07311	17.2056
404	0.838	404	0.82	404	0.87725	3.06931	37.268	3.06931	28.8047	3.06931	17.3439
404.5	0.838	404.5	0.82	404.5	0.87725	3.06551	37.1759	3.06551	28.7336	3.06551	17.3011
405	0.839	405	0.82	405	0.87846	3.06173	37.3136	3.06173	28.8565	3.06173	17.2584
405.5	0.839	405.5	0.822	405.5	0.87846	3.05795	37.2216	3.05795	28.7854	3.05795	17.3968
406	0.839	406	0.822	406	0.87967	3.05419	37.13	3.05419	28.9085	3.05419	17.354
406.5	0.839	406.5	0.822	406.5	0.87967	3.05043	37.0388	3.05043	28.8375	3.05043	17.3114
407	0.84	407	0.822	407	0.88088	3.04668	37.1762	3.04668	28.9608	3.04668	17.2689
407.5	0.84	407.5	0.822	407.5	0.88088	3.04294	37.0851	3.04294	28.8898	3.04294	17.2265
408	0.84	408	0.824	408	0.88088	3.03922	36.9942	3.03922	28.819	3.03922	17.3646
408.5	0.84	408.5	0.824	408.5	0.88209	3.0355	36.9037	3.0355	28.9424	3.0355	17.3221
409	0.841	409	0.824	409	0.88209	3.03178	37.041	3.03178	28.8717	3.03178	17.2798
409.5	0.841	409.5	0.826	409.5	0.8833	3.02808	36.9506	3.02808	28.9953	3.02808	17.4181
410	0.841	410	0.826	410	0.8833	3.02439	36.8605	3.02439	28.9246	3.02439	17.3756
410.5	0.842	410.5	0.826	410.5	0.88451	3.02071	36.9978	3.02071	29.0485	3.02071	17.3333
411	0.842	411	0.826	411	0.88451	3.01703	36.9078	3.01703	28.9778	3.01703	17.2912
411.5	0.842	411.5	0.826	411.5	0.88572	3.01337	36.8182	3.01337	29.1019	3.01337	17.2492
412	0.842	412	0.828	412	0.88572	3.00971	36.7289	3.00971	29.0313	3.00971	17.3871
412.5	0.843	412.5	0.828	412.5	0.88572	3.00606	36.866	3.00606	28.961	3.00606	17.345
413	0.843	413	0.828	413	0.88693	3.00242	36.7768	3.00242	29.085	3.00242	17.303
413.5	0.843	413.5	0.828	413.5	0.88693	2.99879	36.6879	2.99879	29.0147	2.99879	17.2612
414	0.844	414	0.83	414	0.88814	2.99517	36.825	2.99517	29.139	2.99517	17.3991
414.5	0.844	414.5	0.83	414.5	0.88814	2.99156	36.7362	2.99156	29.0688	2.99156	17.3571
415	0.844	415	0.83	415	0.88814	2.98795	36.6477	2.98795	28.9988	2.98795	17.3153
415.5	0.845	415.5	0.83	415.5	0.88814	2.98436	36.7848	2.98436	28.929	2.98436	17.2737
416	0.845	416	0.832	416	0.88814	2.98077	36.6965	2.98077	28.8595	2.98077	17.4114
416.5	0.846	416.5	0.832	416.5	0.88814	2.97719	36.8338	2.97719	28.7903	2.97719	17.3697
417	0.846	417	0.832	417	0.88935	2.97362	36.7456	2.97362	28.914	2.97362	17.328
417.5	0.847	417.5	0.832	417.5	0.88935	2.97006	36.8832	2.97006	28.8447	2.97006	17.2866
418	0.847	418	0.834	418	0.88935	2.96651	36.795	2.96651	28.7758	2.96651	17.4243
418.5	0.848	418.5	0.834	418.5	0.88935	2.96296	36.9328	2.96296	28.7071	2.96296	17.3827
419	0.848	419	0.834	419	0.89056	2.95943	36.8447	2.95943	28.8305	2.95943	17.3412
419.5	0.848	419.5	0.834	419.5	0.89056	2.9559	36.757	2.9559	28.7618	2.9559	17.2999
420	0.848	420	0.836	420	0.89177	2.95238	36.6695	2.95238	28.8856	2.95238	17.4375
420.5	0.849	420.5	0.836	420.5	0.89177	2.94887	36.8071	2.94887	28.8169	2.94887	17.3961
421	0.849	421	0.836	421	0.89177	2.94537	36.7197	2.94537	28.7485	2.94537	17.3548
421.5	0.849	421.5	0.836	421.5	0.89298	2.94187	36.6327	2.94187	28.8722	2.94187	17.3136
422	0.849	422	0.836	422	0.89298	2.93839	36.5459	2.93839	28.8039	2.93839	17.2726
422.5	0.85	422.5	0.838	422.5	0.89298	2.93491	36.6834	2.93491	28.7357	2.93491	17.41
423	0.85	423	0.838	423	0.89419	2.93144	36.5967	2.93144	28.8595	2.93144	17.3688
423.5	0.85	423.5	0.838	423.5	0.89419	2.92798	36.5104	2.92798	28.7914	2.92798	17.3278
424	0.851	424	0.838	424	0.8954	2.92453	36.6478	2.92453	28.9154	2.92453	17.287
424.5	0.851	424.5	0.84	424.5	0.8954	2.92108	36.5615	2.92108	28.8473	2.92108	17.4243
425	0.851	425	0.84	425	0.8954	2.91765	36.4756	2.91765	28.7794	2.91765	17.3833
425.5	0.851	425.5	0.84	425.5	0.8954	2.91422	36.3899	2.91422	28.7118	2.91422	17.3424
426	0.852	426	0.84	426	0.89661	2.9108	36.5272	2.9108	28.8356	2.9108	17.3018
426.5	0.852	426.5	0.842	426.5	0.89661	2.90739	36.4416	2.90739	28.7681	2.90739	17.4389
427	0.852	427	0.842	427	0.89661	2.90398	36.3563	2.90398	28.7007	2.90398	17.3981
427.5	0.853	427.5	0.842	427.5	0.89782	2.90058	36.4936	2.90058	28.8245	2.90058	17.3575
428	0.853	428	0.842	428	0.89782	2.8972	36.4084	2.8972	28.7572	2.8972	17.3169
428.5	0.853	428.5	0.844	428.5	0.89782	2.89382	36.3235	2.89382	28.6902	2.89382	17.4541
429	0.853	429	0.844	429	0.89903	2.89044	36.2388	2.89044	28.814	2.89044	17.4134
429.5	0.853	429.5	0.844	429.5	0.89903	2.88708	36.1545	2.88708	28.747	2.88708	17.3729
430	0.854	430	0.844	430	0.89903	2.88372	36.2914	2.88372	28.6802	2.88372	17.3325
430.5	0.854	430.5	0.844	430.5	0.89903	2.88037	36.2071	2.88037	28.6136	2.88037	17.2923
431	0.855	431	0.846	431	0.90024	2.87703	36.3443	2.87703	28.7372	2.87703	17.4291
431.5	0.855	431.5	0.846	431.5	0.90024	2.8737	36.2601	2.8737	28.6707	2.8737	17.3887
432	0.855	432	0.846	432	0.90024	2.87037	36.1762	2.87037	28.6043	2.87037	17.3485
432.5	0.856	432.5	0.846	432.5	0.90145	2.86705	36.3134	2.86705	28.728	2.86705	17.3084
433	0.856	433	0.846	433	0.90145	2.86374	36.2296	2.86374	28.6617	2.86374	17.2685
433.5	0.856	433.5	0.848	433.5	0.90145	2.86044	36.146	2.86044	28.5956	2.86044	17.405
434	0.856	434	0.848	434	0.90145	2.85714	36.0628	2.85714	28.5298	2.85714	17.3649
434.5	0.856	434.5	0.848	434.5	0.90145	2.85386	35.9798	2.85386	28.4642	2.85386	17.3249
435	0.857	435	0.848	435	0.90145	2.85057	36.1166	2.85057	28.3988	2.85057	17.2851
435.5	0.857	435.5	0.848	435.5	0.90266	2.8473	36.0337	2.8473	28.5219	2.8473	17.2455
436	0.857	436	0.85	436	0.90266	2.84404	35.9511	2.84404	28.4565	2.84404	17.3817
436.5	0.857	436.5	0.85	436.5	0.90387	2.84078	35.8688	2.84078	28.5798	2.84078	17.3419
437	0.857	437	0.85	437	0.90387	2.83753	35.7868	2.83753	28.5145	2.83753	17.3022
437.5	0.858	437.5	0.85	437.5	0.90387	2.83429	35.9231	2.83429	28.4493	2.83429	17.2627
438	0.858	438	0.852	438	0.90387	2.83105	35.8412	2.83105	28.3844	2.83105	17.3988
438.5	0.858	438.5	0.852	438.5	0.90387	2.82782	35.7595	2.82782	28.3197	2.82782	17.3592
439	0.859	439	0.852	439	0.90508	2.8246	35.8959	2.8246	28.4427	2.8246	17.3197
439.5	0.859	439.5	0.852	439.5	0.90508	2.82139	35.8143	2.82139	28.378	2.82139	17.2803
440	0.859	440	0.854	440	0.90508	2.81818	35.7329	2.81818	28.3135	2.81818	17.4164
440.5	0.859	440.5	0.854	440.5	0.90508	2.81498	35.6518	2.81498	28.2493	2.81498	17.3769
441	0.859	441	0.854	441	0.90508	2.81179	35.571	2.81179	28.1852	2.81179	17.3375
441.5	0.859	441.5	0.854	441.5	0.90629	2.80861	35.4905	2.80861	28.3078	2.80861	17.2983
442	0.86	442	0.854	442	0.90629	2.80543	35.6263	2.80543	28.2438	2.80543	17.2591
442.5	0.86	442.5	0.854	442.5	0.90629	2.80226	35.5458	2.80226	28.18	2.80226	17.2202
443	0.86	443	0.856	443	0.90629	2.7991	35.4656	2.7991	28.1164	2.7991	17.3557
443.5	0.861	443.5	0.856	443.5	0.90629	2.79594	35.6014	2.79594	28.0531	2.79594	17.3166
444	0.861	444	0.856	444	0.90629	2.79279	35.5213	2.79279	27.9899	2.79279	17.2776
444.5	0.861	444.5	0.856	444.5	0.9075	2.78965	35.4414	2.78965	28.1119	2.78965	17.2388
445	0.861	445	0.856	445	0.9075	2.78652	35.3618	2.78652	28.0488	2.78652	17.2001
445.5	0.861	445.5	0.856	445.5	0.9075	2.78339	35.2825	2.78339	27.9859	2.78339	17.1615
446	0.862	446	0.858	446	0.9075	2.78027	35.4179	2.78027	27.9232	2.78027	17.2965
446.5	0.862	446.5	0.858	446.5	0.90871	2.77716	35.3386	2.77716	28.045	2.77716	17.2578
447	0.862	447	0.858	447	0.90871	2.77405	35.2596	2.77405	27.9823	2.77405	17.2192
447.5	0.862	447.5	0.858	447.5	0.90871	2.77095	35.1809	2.77095	27.9198	2.77095	17.1807
448	0.862	448	0.858	448	0.90871	2.76786	35.1024	2.76786	27.8575	2.76786	17.1424
448.5	0.863	448.5	0.86	448.5	0.90871	2.76477	35.2374	2.76477	27.7954	2.76477	17.2771
449	0.863	449	0.86	449	0.90871	2.76169	35.159	2.76169	27.7336	2.76169	17.2387
449.5	0.863	449.5	0.86	449.5	0.90871	2.75862	35.0808	2.75862	27.6719	2.75862	17.2004
450	0.863	450	0.86	450	0.90871	2.75556	35.0029	2.75556	27.6104	2.75556	17.1622
450.5	0.863	450.5	0.86	450.5	0.90871	2.7525	34.9252	2.7525	27.5492	2.7525	17.1241
451	0.863	451	0.86	451	0.90992	2.74945	34.8479	2.74945	27.6698	2.74945	17.0861
451.5	0.863	451.5	0.862	451.5	0.90992	2.7464	34.7707	2.7464	27.6086	2.7464	17.2203
452	0.864	452	0.862	452	0.90992	2.74336	34.9049	2.74336	27.5475	2.74336	17.1823
452.5	0.864	452.5	0.862	452.5	0.90992	2.74033	34.8278	2.74033	27.4867	2.74033	17.1443
453	0.864	453	0.862	453	0.91113	2.73731	34.751	2.73731	27.6072	2.73731	17.1065
453.5	0.864	453.5	0.862	453.5	0.91113	2.73429	34.6744	2.73429	27.5464	2.73429	17.0688
454	0.864	454	0.864	454	0.91113	2.73128	34.5981	2.73128	27.4857	2.73128	17.2027
454.5	0.864	454.5	0.864	454.5	0.91113	2.72827	34.522	2.72827	27.4253	2.72827	17.1649
455	0.865	455	0.864	455	0.91113	2.72527	34.6556	2.72527	27.365	2.72527	17.1272
455.5	0.865	455.5	0.864	455.5	0.91113	2.72228	34.5796	2.72228	27.305	2.72228	17.0896
456	0.865	456	0.864	456	0.91234	2.7193	34.5038	2.7193	27.4249	2.7193	17.0522
456.5	0.865	456.5	0.864	456.5	0.91234	2.71632	34.4283	2.71632	27.3649	2.71632	17.0148
457	0.865	457	0.864	457	0.91234	2.71335	34.353	2.71335	27.3051	2.71335	16.9776
457.5	0.865	457.5	0.864	457.5	0.91234	2.71038	34.2779	2.71038	27.2454	2.71038	16.9405
458	0.865	458	0.866	458	0.91234	2.70742	34.2031	2.70742	27.186	2.70742	17.0735
458.5	0.865	458.5	0.866	458.5	0.91234	2.70447	34.1286	2.70447	27.1267	2.70447	17.0362
459	0.865	459	0.866	459	0.91355	2.70153	34.0542	2.70153	27.2461	2.70153	16.9992
459.5	0.865	459.5	0.866	459.5	0.91355	2.69859	33.9802	2.69859	27.1868	2.69859	16.9622
460	0.865	460	0.866	460	0.91355	2.69565	33.9063	2.69565	27.1278	2.69565	16.9253
460.5	0.865	460.5	0.868	460.5	0.91476	2.69273	33.8327	2.69273	27.2473	2.69273	17.058
461	0.865	461	0.868	461	0.91476	2.6898	33.7594	2.6898	27.1882	2.6898	17.021
461.5	0.865	461.5	0.868	461.5	0.91476	2.68689	33.6863	2.68689	27.1293	2.68689	16.9841
462	0.866	462	0.868	462	0.91476	2.68398	33.8177	2.68398	27.0706	2.68398	16.9474
462.5	0.866	462.5	0.868	462.5	0.91476	2.68108	33.7446	2.68108	27.0121	2.68108	16.9108
463	0.867	463	0.868	463	0.91355	2.67819	33.8763	2.67819	26.7774	2.67819	16.8743
463.5	0.867	463.5	0.868	463.5	0.91355	2.6753	33.8032	2.6753	26.7196	2.6753	16.8379
464	0.867	464	0.868	464	0.91234	2.67241	33.7304	2.67241	26.4874	2.67241	16.8016
464.5	0.868	464.5	0.868	464.5	0.91234	2.66954	33.8621	2.66954	26.4304	2.66954	16.7655
465	0.868	465	0.868	465	0.91234	2.66667	33.7893	2.66667	26.3736	2.66667	16.7294
465.5	0.869	465.5	0.868	465.5	0.91113	2.6638	33.9213	2.6638	26.1444	2.6638	16.6935
466	0.869	466	0.87	466	0.91113	2.66094	33.8485	2.66094	26.0884	2.66094	16.8245
466.5	0.869	466.5	0.87	466.5	0.91113	2.65809	33.776	2.65809	26.0325	2.65809	16.7884
467	0.87	467	0.87	467	0.91113	2.65525	33.908	2.65525	25.9768	2.65525	16.7525
467.5	0.87	467.5	0.87	467.5	0.91113	2.65241	33.8355	2.65241	25.9212	2.65241	16.7167
468	0.87	468	0.87	468	0.91113	2.64957	33.7633	2.64957	25.8659	2.64957	16.681
468.5	0.87	468.5	0.87	468.5	0.91113	2.64674	33.6912	2.64674	25.8107	2.64674	16.6454
469	0.87	469	0.87	469	0.90992	2.64392	33.6194	2.64392	25.5867	2.64392	16.6099
469.5	0.871	469.5	0.872	469.5	0.90992	2.64111	33.7511	2.64111	25.5322	2.64111	16.7402
470	0.871	470	0.872	470	0.90992	2.6383	33.6793	2.6383	25.4779	2.6383	16.7046
470.5	0.871	470.5	0.872	470.5	0.90992	2.63549	33.6078	2.63549	25.4238	2.63549	16.6691
471	0.871	471	0.872	471	0.90992	2.6327	33.5365	2.6327	25.3698	2.6327	16.6337
471.5	0.871	471.5	0.872	471.5	0.90992	2.6299	33.4654	2.6299	25.3161	2.6299	16.5984
472	0.871	472	0.872	472	0.90992	2.62712	33.3945	2.62712	25.2625	2.62712	16.5633
472.5	0.872	472.5	0.872	472.5	0.90992	2.62434	33.5256	2.62434	25.209	2.62434	16.5283
473	0.872	473	0.872	473	0.90992	2.62156	33.4548	2.62156	25.1558	2.62156	16.4933
473.5	0.872	473.5	0.872	473.5	0.90992	2.6188	33.3841	2.6188	25.1027	2.6188	16.4585
474	0.872	474	0.872	474	0.90992	2.61603	33.3137	2.61603	25.0497	2.61603	16.4238
474.5	0.872	474.5	0.872	474.5	0.90992	2.61328	33.2436	2.61328	24.997	2.61328	16.3892
475	0.872	475	0.872	475	0.90992	2.61053	33.1736	2.61053	24.9444	2.61053	16.3547
475.5	0.872	475.5	0.872	475.5	0.90992	2.60778	33.1039	2.60778	24.8919	2.60778	16.3204
476	0.872	476	0.874	476	0.90992	2.60504	33.0344	2.60504	24.8397	2.60504	16.4485
476.5	0.872	476.5	0.874	476.5	0.90992	2.60231	32.9651	2.60231	24.7876	2.60231	16.414
477	0.873	477	0.874	477	0.90992	2.59958	33.0951	2.59958	24.7356	2.59958	16.3796
477.5	0.872	477.5	0.874	477.5	0.90992	2.59686	32.8272	2.59686	24.6838	2.59686	16.3453
478	0.873	478	0.874	478	0.90992	2.59414	32.9567	2.59414	24.6322	2.59414	16.3112
478.5	0.873	478.5	0.874	478.5	0.90992	2.59143	32.8879	2.59143	24.5808	2.59143	16.2771
479	0.873	479	0.874	479	0.90992	2.58873	32.8193	2.58873	24.5295	2.58873	16.2431
479.5	0.873	479.5	0.874	479.5	0.90992	2.58603	32.7508	2.58603	24.4784	2.58603	16.2093
480	0.872	480	0.874	480	0.90992	2.58333	32.4861	2.58333	24.4274	2.58333	16.1755
480.5	0.872	480.5	0.874	480.5	0.90992	2.58065	32.4185	2.58065	24.3766	2.58065	16.1419
481	0.872	481	0.874	481	0.90992	2.57796	32.3512	2.57796	24.3259	2.57796	16.1083
481.5	0.872	481.5	0.874	481.5	0.90992	2.57529	32.284	2.57529	24.2754	2.57529	16.0749
482	0.872	482	0.874	482	0.90992	2.57261	32.2171	2.57261	24.2251	2.57261	16.0416
482.5	0.872	482.5	0.874	482.5	0.90992	2.56995	32.1503	2.56995	24.1749	2.56995	16.0083
483	0.872	483	0.876	483	0.90992	2.56729	32.0838	2.56729	24.1249	2.56729	16.1342
483.5	0.872	483.5	0.876	483.5	0.90992	2.56463	32.0175	2.56463	24.075	2.56463	16.1008
484	0.872	484	0.876	484	0.90992	2.56198	31.9514	2.56198	24.0253	2.56198	16.0676
484.5	0.872	484.5	0.876	484.5	0.90992	2.55934	31.8855	2.55934	23.9758	2.55934	16.0344
485	0.872	485	0.876	485	0.90992	2.5567	31.8197	2.5567	23.9263	2.5567	16.0014
485.5	0.872	485.5	0.876	485.5	0.90992	2.55407	31.7542	2.55407	23.8771	2.55407	15.9685
486	0.872	486	0.876	486	0.90992	2.55144	31.6889	2.55144	23.828	2.55144	15.9356
486.5	0.872	486.5	0.876	486.5	0.90992	2.54882	31.6238	2.54882	23.779	2.54882	15.9029
487	0.872	487	0.876	487	0.90871	2.5462	31.5589	2.5462	23.5744	2.5462	15.8702
487.5	0.872	487.5	0.876	487.5	0.90871	2.54359	31.4942	2.54359	23.5261	2.54359	15.8377
488	0.872	488	0.876	488	0.90871	2.54098	31.4297	2.54098	23.4779	2.54098	15.8053
488.5	0.872	488.5	0.876	488.5	0.90871	2.53838	31.3654	2.53838	23.4298	2.53838	15.7729
489	0.872	489	0.876	489	0.9075	2.53579	31.3013	2.53579	23.2282	2.53579	15.7407
489.5	0.872	489.5	0.876	489.5	0.9075	2.5332	31.2374	2.5332	23.1808	2.5332	15.7085
490	0.872	490	0.876	490	0.9075	2.53061	31.1737	2.53061	23.1335	2.53061	15.6765
490.5	0.872	490.5	0.876	490.5	0.9075	2.52803	31.1102	2.52803	23.0864	2.52803	15.6446
491	0.872	491	0.876	491	0.90629	2.52546	31.0468	2.52546	22.8878	2.52546	15.6127
491.5	0.872	491.5	0.876	491.5	0.90629	2.52289	30.9837	2.52289	22.8413	2.52289	15.581
492	0.872	492	0.876	492	0.90508	2.52033	30.9208	2.52033	22.6448	2.52033	15.5493
492.5	0.872	492.5	0.876	492.5	0.90508	2.51777	30.858	2.51777	22.5989	2.51777	15.5177
493	0.872	493	0.876	493	0.90387	2.51521	30.7954	2.51521	22.4044	2.51521	15.4863
493.5	0.872	493.5	0.876	493.5	0.90387	2.51266	30.7331	2.51266	22.3591	2.51266	15.4549
494	0.872	494	0.876	494	0.90266	2.51012	30.6709	2.51012	22.1667	2.51012	15.4237
494.5	0.872	494.5	0.876	494.5	0.90266	2.50758	30.6089	2.50758	22.1218	2.50758	15.3925
495	0.872	495	0.876	495	0.90145	2.50505	30.5471	2.50505	21.9315	2.50505	15.3614
495.5	0.872	495.5	0.876	495.5	0.90145	2.50252	30.4855	2.50252	21.8872	2.50252	15.3304
496	0.872	496	0.876	496	0.90024	2.5	30.424	2.5	21.6988	2.5	15.2995
496.5	0.872	496.5	0.876	496.5	0.89903	2.49748	30.3628	2.49748	21.5119	2.49748	15.2687
497	0.872	497	0.876	497	0.89782	2.49497	30.3017	2.49497	21.3266	2.49497	15.238
497.5	0.872	497.5	0.876	497.5	0.89661	2.49246	30.2408	2.49246	21.1428	2.49246	15.2074
498	0.872	498	0.876	498	0.8954	2.48996	30.1802	2.48996	20.9605	2.48996	15.1769
498.5	0.872	498.5	0.874	498.5	0.89419	2.48746	30.1197	2.48746	20.7797	2.48746	14.9972
499	0.872	499	0.874	499	0.89298	2.48497	30.0593	2.48497	20.6003	2.48497	14.9672
499.5	0.872	499.5	0.874	499.5	0.89177	2.48248	29.9992	2.48248	20.4225	2.48248	14.9372
500	0.872	500	0.874	500	0.89056	2.48	29.9392	2.48	20.2461	2.48	14.9073
500.5	0.872	500.5	0.874	500.5	0.88935	2.47752	29.8794	2.47752	20.0711	2.47752	14.8776
501	0.872	501	0.874	501	0.88693	2.47505	29.8198	2.47505	19.7649	2.47505	14.8479
501.5	0.872	501.5	0.874	501.5	0.88572	2.47258	29.7604	2.47258	19.5938	2.47258	14.8183
502	0.872	502	0.872	502	0.88451	2.47012	29.7011	2.47012	19.4242	2.47012	14.6428
502.5	0.871	502.5	0.872	502.5	0.88209	2.46766	29.4637	2.46766	19.127	2.46766	14.6137
503	0.871	503	0.872	503	0.88088	2.46521	29.4051	2.46521	18.9611	2.46521	14.5846
503.5	0.871	503.5	0.872	503.5	0.87846	2.46276	29.3468	2.46276	18.6704	2.46276	14.5557
504	0.871	504	0.872	504	0.87604	2.46032	29.2886	2.46032	18.3838	2.46032	14.5268
504.5	0.871	504.5	0.87	504.5	0.87362	2.45788	29.2305	2.45788	18.1012	2.45788	14.3546
505	0.871	505	0.87	505	0.8712	2.45545	29.1727	2.45545	17.8225	2.45545	14.3262
505.5	0.871	505.5	0.87	505.5	0.86878	2.45302	29.115	2.45302	17.5477	2.45302	14.2979
506	0.87	506	0.868	506	0.86636	2.45059	28.8825	2.45059	17.2768	2.45059	14.1282
506.5	0.87	506.5	0.868	506.5	0.86394	2.44817	28.8255	2.44817	17.0096	2.44817	14.1003
507	0.87	507	0.866	507	0.86031	2.44576	28.7687	2.44576	16.6323	2.44576	13.9327
507.5	0.87	507.5	0.866	507.5	0.85789	2.44335	28.712	2.44335	16.3741	2.44335	13.9053
508	0.87	508	0.866	508	0.85426	2.44094	28.6556	2.44094	16.0094	2.44094	13.8779
508.5	0.869	508.5	0.864	508.5	0.85063	2.43854	28.4269	2.43854	15.6519	2.43854	13.7128
509	0.869	509	0.864	509	0.84821	2.43615	28.3711	2.43615	15.4075	2.43615	13.6859
509.5	0.869	509.5	0.862	509.5	0.84458	2.43376	28.3154	2.43376	15.062	2.43376	13.5229
510	0.869	510	0.862	510	0.84095	2.43137	28.2599	2.43137	14.7235	2.43137	13.4964
510.5	0.869	510.5	0.86	510.5	0.83732	2.42899	28.2046	2.42899	14.3917	2.42899	13.3354
511	0.868	511	0.858	511	0.83248	2.42661	27.9797	2.42661	13.9687	2.42661	13.1761
511.5	0.868	511.5	0.858	511.5	0.82885	2.42424	27.9251	2.42424	13.652	2.42424	13.1503
512	0.868	512	0.856	512	0.82401	2.42188	27.8705	2.42188	13.2483	2.42188	12.993
512.5	0.867	512.5	0.854	512.5	0.82038	2.41951	27.6484	2.41951	12.946	2.41951	12.8374
513	0.867	513	0.852	513	0.81554	2.41715	27.5945	2.41715	12.5607	2.41715	12.6833
513.5	0.866	513.5	0.85	513.5	0.8107	2.4148	27.3745	2.4148	12.1855	2.4148	12.5309
514	0.866	514	0.848	514	0.80707	2.41245	27.3213	2.41245	11.9047	2.41245	12.3801
514.5	0.866	514.5	0.846	514.5	0.80102	2.41011	27.2682	2.41011	11.4643	2.41011	12.2309
515	0.865	515	0.844	515	0.79618	2.40777	27.0509	2.40777	11.1179	2.40777	12.0832
515.5	0.865	515.5	0.842	515.5	0.79134	2.40543	26.9985	2.40543	10.7807	2.40543	11.9372
516	0.864	516	0.84	516	0.7865	2.4031	26.7833	2.4031	10.4524	2.4031	11.7926
516.5	0.864	516.5	0.838	516.5	0.78045	2.40077	26.7315	2.40077	10.0592	2.40077	11.6496
517	0.863	517	0.836	517	0.77561	2.39845	26.5184	2.39845	9.75015	2.39845	11.5081
517.5	0.863	517.5	0.832	517.5	0.76956	2.39614	26.4672	2.39614	9.37997	2.39614	11.2513
518	0.862	518	0.83	518	0.76472	2.39382	26.2563	2.39382	9.08912	2.39382	11.1139
518.5	0.862	518.5	0.826	518.5	0.75867	2.39151	26.2057	2.39151	8.74079	2.39151	10.8645
519	0.861	519	0.824	519	0.75262	2.38921	25.9968	2.38921	8.40402	2.38921	10.7312
519.5	0.86	519.5	0.82	519.5	0.74657	2.38691	25.7896	2.38691	8.07847	2.38691	10.4891
520	0.86	520	0.818	520	0.74173	2.38462	25.74	2.38462	7.82288	2.38462	10.3598
520.5	0.859	520.5	0.814	520.5	0.73568	2.38232	25.5348	2.38232	7.51684	2.38232	10.1247
521	0.858	521	0.81	521	0.72842	2.38004	25.3312	2.38004	7.16594	2.38004	9.89413
521.5	0.857	521.5	0.806	521.5	0.72237	2.37776	25.1291	2.37776	6.88209	2.37776	9.66792
522	0.856	522	0.802	522	0.71632	2.37548	24.9286	2.37548	6.60791	2.37548	9.44604
522.5	0.855	522.5	0.798	522.5	0.71027	2.37321	24.7296	2.37321	6.34311	2.37321	9.22841
523	0.854	523	0.792	523	0.70422	2.37094	24.5322	2.37094	6.08742	2.37094	8.9183
523.5	0.853	523.5	0.788	523.5	0.69817	2.36867	24.3363	2.36867	5.84055	2.36867	8.71081
524	0.852	524	0.782	524	0.69212	2.36641	24.142	2.36641	5.60225	2.36641	8.41511
524.5	0.851	524.5	0.778	524.5	0.68486	2.36416	23.9491	2.36416	5.32927	2.36416	8.21735
525	0.85	525	0.772	525	0.67881	2.3619	23.7577	2.3619	5.10883	2.3619	7.9355
525.5	0.848	525.5	0.766	525.5	0.67276	2.35966	23.4238	2.35966	4.89616	2.35966	7.6616
526	0.847	526	0.762	526	0.66671	2.35741	23.2364	2.35741	4.69103	2.35741	7.47858
526.5	0.846	526.5	0.756	526.5	0.66066	2.35518	23.0505	2.35518	4.4932	2.35518	7.21769
527	0.844	527	0.75	527	0.65461	2.35294	22.7259	2.35294	4.30246	2.35294	6.96427
527.5	0.843	527.5	0.744	527.5	0.64856	2.35071	22.5439	2.35071	4.11858	2.35071	6.71814
528	0.841	528	0.736	528	0.64251	2.34848	22.226	2.34848	3.94136	2.34848	6.40506
528.5	0.839	528.5	0.73	528.5	0.63646	2.34626	21.9123	2.34626	3.77059	2.34626	6.17514
529	0.837	529	0.724	529	0.63041	2.34405	21.6027	2.34405	3.60606	2.34405	5.95197
529.5	0.835	529.5	0.716	529.5	0.62436	2.34183	21.2971	2.34183	3.4476	2.34183	5.6682
530	0.833	530	0.71	530	0.61831	2.33962	20.9955	2.33962	3.295	2.33962	5.46003
530.5	0.831	530.5	0.702	530.5	0.61347	2.33742	20.6979	2.33742	3.17583	2.33742	5.1954
531	0.829	531	0.694	531	0.60742	2.33522	20.4042	2.33522	3.03339	2.33522	4.94118
531.5	0.826	531.5	0.688	531.5	0.60258	2.33302	19.9896	2.33302	2.9222	2.33302	4.7549
532	0.824	532	0.68	532	0.59774	2.33083	19.7052	2.33083	2.81445	2.33083	4.51822
532.5	0.822	532.5	0.672	532.5	0.59169	2.32864	19.4245	2.32864	2.6857	2.32864	4.29107
533	0.819	533	0.664	533	0.58685	2.32645	19.0282	2.32645	2.58529	2.32645	4.07315
533.5	0.817	533.5	0.656	533.5	0.58201	2.32427	18.7563	2.32427	2.48803	2.32427	3.86416
534	0.814	534	0.648	534	0.57717	2.3221	18.3725	2.3221	2.39383	2.3221	3.66382
534.5	0.811	534.5	0.64	534.5	0.57233	2.31993	17.9958	2.31993	2.30262	2.31993	3.47186
535	0.808	535	0.632	535	0.56749	2.31776	17.6261	2.31776	2.21431	2.31776	3.28799
535.5	0.805	535.5	0.624	535.5	0.56265	2.31559	17.2633	2.31559	2.12882	2.31559	3.11196
536	0.802	536	0.616	536	0.55781	2.31343	16.9073	2.31343	2.0461	2.31343	2.9435
536.5	0.799	536.5	0.606	536.5	0.55297	2.31128	16.558	2.31128	1.96604	2.31128	2.74447
537	0.795	537	0.598	537	0.54813	2.30912	16.1124	2.30912	1.8886	2.30912	2.59207
537.5	0.792	537.5	0.59	537.5	0.54329	2.30698	15.778	2.30698	1.81369	2.30698	2.44645
538	0.789	538	0.582	538	0.53966	2.30483	15.4498	2.30483	1.75832	2.30483	2.30739
538.5	0.785	538.5	0.574	538.5	0.53603	2.30269	15.0312	2.30269	1.70436	2.30269	2.17464
539	0.782	539	0.566	539	0.5324	2.30056	14.7172	2.30056	1.65177	2.30056	2.04801
539.5	0.778	539.5	0.558	539.5	0.52877	2.29842	14.3164	2.29842	1.60054	2.29842	1.92726
540	0.775	540	0.55	540	0.52514	2.2963	14.0158	2.2963	1.55064	2.2963	1.8122
540.5	0.771	540.5	0.542	540.5	0.52272	2.29417	13.6323	2.29417	1.51715	2.29417	1.70261
541	0.767	541	0.534	541	0.51909	2.29205	13.2582	2.29205	1.46941	2.29205	1.5983
541.5	0.763	541.5	0.526	541.5	0.51546	2.28994	12.8933	2.28994	1.42292	2.28994	1.49908
542	0.759	542	0.518	542	0.51304	2.28782	12.5373	2.28782	1.39175	2.28782	1.40477
542.5	0.755	542.5	0.51	542.5	0.51062	2.28571	12.1902	2.28571	1.36116	2.28571	1.31517
543	0.751	543	0.502	543	0.50699	2.28361	11.8516	2.28361	1.31753	2.28361	1.2301
543.5	0.747	543.5	0.496	543.5	0.50457	2.28151	11.5215	2.28151	1.2883	2.28151	1.16865
544	0.743	544	0.488	544	0.50215	2.27941	11.1996	2.27941	1.25962	2.27941	1.09115
544.5	0.739	544.5	0.482	544.5	0.49973	2.27732	10.8856	2.27732	1.23147	2.27732	1.03524
545	0.736	545	0.474	545	0.49731	2.27523	10.6504	2.27523	1.20384	2.27523	0.9648
545.5	0.732	545.5	0.468	545.5	0.49489	2.27314	10.3503	2.27314	1.17673	2.27314	0.91406
546	0.728	546	0.462	546	0.49247	2.27106	10.0576	2.27106	1.15014	2.27106	0.86542
546.5	0.724	546.5	0.454	546.5	0.49005	2.26898	9.7723	2.26898	1.12404	2.26898	0.80425
547	0.72	547	0.448	547	0.48884	2.26691	9.49418	2.26691	1.11017	2.26691	0.76027
547.5	0.717	547.5	0.442	547.5	0.48642	2.26484	9.28596	2.26484	1.08483	2.26484	0.71819
548	0.713	548	0.436	548	0.484	2.26277	9.02014	2.26277	1.05998	2.26277	0.67795
548.5	0.71	548.5	0.43	548.5	0.48158	2.26071	8.82119	2.26071	1.03561	2.26071	0.6395
549	0.706	549	0.424	549	0.48037	2.25865	8.56718	2.25865	1.02266	2.25865	0.60277
549.5	0.703	549.5	0.42	549.5	0.47795	2.2566	8.37712	2.2566	0.99901	2.2566	0.57885
550	0.699	550	0.414	550	0.47553	2.25455	8.13445	2.25455	0.97581	2.25455	0.54489
550.5	0.696	550.5	0.408	550.5	0.47432	2.2525	7.95291	2.2525	0.9635	2.2525	0.51249
551	0.693	551	0.404	551	0.4719	2.25045	7.77497	2.25045	0.94099	2.25045	0.49144
551.5	0.689	551.5	0.398	551.5	0.46948	2.24841	7.54775	2.24841	0.91892	2.24841	0.46156
552	0.686	552	0.394	552	0.46827	2.24638	7.37784	2.24638	0.90722	2.24638	0.44217
552.5	0.683	552.5	0.388	552.5	0.46585	2.24434	7.21132	2.24434	0.88581	2.24434	0.41467
553	0.68	553	0.384	553	0.46464	2.24231	7.04813	2.24231	0.87447	2.24231	0.39684
553.5	0.677	553.5	0.38	553.5	0.46222	2.24029	6.8882	2.24029	0.85371	2.24029	0.37962
554	0.674	554	0.374	554	0.46101	2.23827	6.73147	2.23827	0.84272	2.23827	0.35521
554.5	0.671	554.5	0.37	554.5	0.45859	2.23625	6.5779	2.23625	0.82258	2.23625	0.33942
555	0.668	555	0.366	555	0.45738	2.23423	6.42741	2.23423	0.81193	2.23423	0.32418
555.5	0.665	555.5	0.364	555.5	0.45617	2.23222	6.27996	2.23222	0.8014	2.23222	0.31648
556	0.662	556	0.36	556	0.45496	2.23022	6.13549	2.23022	0.79098	2.23022	0.30206
556.5	0.659	556.5	0.356	556.5	0.45254	2.22821	5.99395	2.22821	0.77189	2.22821	0.28816
557	0.656	557	0.352	557	0.45133	2.22621	5.85528	2.22621	0.7618	2.22621	0.27476
557.5	0.654	557.5	0.348	557.5	0.45012	2.22422	5.76096	2.22422	0.75182	2.22422	0.26185
558	0.651	558	0.346	558	0.44891	2.22222	5.62704	2.22222	0.74195	2.22222	0.25534
558.5	0.648	558.5	0.342	558.5	0.4477	2.22023	5.49586	2.22023	0.7322	2.22023	0.24315
559	0.645	559	0.34	559	0.44649	2.21825	5.36736	2.21825	0.72255	2.21825	0.23702
559.5	0.643	559.5	0.336	559.5	0.44528	2.21626	5.28002	2.21626	0.71302	2.21626	0.22552
560	0.64	560	0.334	560	0.44407	2.21429	5.15596	2.21429	0.70359	2.21429	0.21974
560.5	0.637	560.5	0.33	560.5	0.44286	2.21231	5.03445	2.21231	0.69427	2.21231	0.20891
561	0.635	561	0.328	561	0.44165	2.21034	4.9519	2.21034	0.68505	2.21034	0.20347
561.5	0.632	561.5	0.324	561.5	0.44044	2.20837	4.83462	2.20837	0.67594	2.20837	0.19327
562	0.629	562	0.322	562	0.43923	2.20641	4.71976	2.20641	0.66693	2.20641	0.18815
562.5	0.627	562.5	0.32	562.5	0.43802	2.20444	4.64176	2.20444	0.65802	2.20444	0.18314
563	0.624	563	0.316	563	0.43681	2.20249	4.53092	2.20249	0.64921	2.20249	0.17375
563.5	0.622	563.5	0.314	563.5	0.4356	2.20053	4.45568	2.20053	0.6405	2.20053	0.16904
564	0.619	564	0.312	564	0.43439	2.19858	4.34873	2.19858	0.6319	2.19858	0.16444
564.5	0.617	564.5	0.31	564.5	0.43197	2.19663	4.27614	2.19663	0.61607	2.19663	0.15994
565	0.614	565	0.306	565	0.43076	2.19469	4.17296	2.19469	0.60774	2.19469	0.15149
565.5	0.612	565.5	0.304	565.5	0.42955	2.19275	4.10296	2.19275	0.5995	2.19275	0.14727
566	0.61	566	0.302	566	0.42834	2.19081	4.03399	2.19081	0.59136	2.19081	0.14314
566.5	0.607	566.5	0.3	566.5	0.42713	2.18888	3.93591	2.18888	0.58332	2.18888	0.1391
567	0.605	567	0.298	567	0.42592	2.18695	3.86941	2.18695	0.57536	2.18695	0.13515
567.5	0.603	567.5	0.296	567.5	0.4235	2.18502	3.80389	2.18502	0.56072	2.18502	0.1313
568	0.601	568	0.294	568	0.42229	2.1831	3.73935	2.1831	0.55303	2.1831	0.12752
568.5	0.598	568.5	0.292	568.5	0.42108	2.18118	3.64754	2.18118	0.54542	2.18118	0.12384
569	0.596	569	0.29	569	0.41987	2.17926	3.58532	2.17926	0.5379	2.17926	0.12024
569.5	0.594	569.5	0.288	569.5	0.41866	2.17735	3.52403	2.17735	0.53048	2.17735	0.11672
570	0.591	570	0.286	570	0.41745	2.17544	3.43683	2.17544	0.52313	2.17544	0.11328
570.5	0.589	570.5	0.284	570.5	0.41624	2.17353	3.37776	2.17353	0.51588	2.17353	0.10993
571	0.587	571	0.282	571	0.41503	2.17163	3.31958	2.17163	0.50871	2.17163	0.10665
571.5	0.585	571.5	0.28	571.5	0.41382	2.16973	3.26227	2.16973	0.50162	2.16973	0.10345
572	0.583	572	0.278	572	0.41261	2.16783	3.20583	2.16783	0.49462	2.16783	0.10033
572.5	0.581	572.5	0.276	572.5	0.4114	2.16594	3.15025	2.16594	0.4877	2.16594	0.09728
573	0.578	573	0.274	573	0.40898	2.16405	3.07112	2.16405	0.47493	2.16405	0.0943
573.5	0.576	573.5	0.274	573.5	0.40777	2.16216	3.01757	2.16216	0.46824	2.16216	0.09413
574	0.574	574	0.272	574	0.40656	2.16028	2.96483	2.16028	0.46163	2.16028	0.09123
574.5	0.572	574.5	0.27	574.5	0.40535	2.1584	2.9129	2.1584	0.45509	2.1584	0.08841
575	0.57	575	0.268	575	0.40414	2.15652	2.86175	2.15652	0.44864	2.15652	0.08565
575.5	0.568	575.5	0.266	575.5	0.40293	2.15465	2.8114	2.15465	0.44226	2.15465	0.08295
576	0.566	576	0.266	576	0.40172	2.15278	2.76181	2.15278	0.43596	2.15278	0.08281
576.5	0.564	576.5	0.264	576.5	0.40051	2.15091	2.71298	2.15091	0.42974	2.15091	0.08019
577	0.562	577	0.262	577	0.3993	2.14905	2.6649	2.14905	0.42359	2.14905	0.07763
577.5	0.56	577.5	0.26	577.5	0.3993	2.14719	2.61757	2.14719	0.42285	2.14719	0.07514
578	0.557	578	0.26	578	0.39809	2.14533	2.55013	2.14533	0.41679	2.14533	0.07501
578.5	0.555	578.5	0.258	578.5	0.39688	2.14347	2.50456	2.14347	0.4108	2.14347	0.07259
579	0.553	579	0.256	579	0.39567	2.14162	2.4597	2.14162	0.40488	2.14162	0.07023
579.5	0.551	579.5	0.254	579.5	0.39446	2.13978	2.41553	2.13978	0.39903	2.13978	0.06792
580	0.549	580	0.254	580	0.39325	2.13793	2.37205	2.13793	0.39325	2.13793	0.06781
580.5	0.547	580.5	0.252	580.5	0.39204	2.13609	2.32925	2.13609	0.38755	2.13609	0.06557
581	0.545	581	0.25	581	0.39083	2.13425	2.28711	2.13425	0.38191	2.13425	0.06339
581.5	0.543	581.5	0.25	581.5	0.38962	2.13242	2.24564	2.13242	0.37634	2.13242	0.06328
582	0.541	582	0.248	582	0.38841	2.13058	2.20481	2.13058	0.37084	2.13058	0.06116
582.5	0.539	582.5	0.246	582.5	0.3872	2.12876	2.16463	2.12876	0.36541	2.12876	0.0591
583	0.537	583	0.246	583	0.38599	2.12693	2.12508	2.12693	0.36004	2.12693	0.059
583.5	0.535	583.5	0.244	583.5	0.38478	2.12511	2.08615	2.12511	0.35474	2.12511	0.05699
584	0.533	584	0.242	584	0.38357	2.12329	2.04784	2.12329	0.3495	2.12329	0.05504
584.5	0.531	584.5	0.24	584.5	0.38236	2.12147	2.01013	2.12147	0.34433	2.12147	0.05314
585	0.528	585	0.24	585	0.38115	2.11966	1.95636	2.11966	0.33923	2.11966	0.05305
585.5	0.526	585.5	0.238	585.5	0.37994	2.11785	1.92011	2.11785	0.33418	2.11785	0.0512
586	0.524	586	0.236	586	0.37873	2.11604	1.88443	2.11604	0.3292	2.11604	0.04941
586.5	0.522	586.5	0.236	586.5	0.37873	2.11424	1.84932	2.11424	0.32864	2.11424	0.04933
587	0.52	587	0.234	587	0.37752	2.11244	1.81477	2.11244	0.32373	2.11244	0.04758
587.5	0.518	587.5	0.232	587.5	0.37631	2.11064	1.78077	2.11064	0.31888	2.11064	0.04589
588	0.516	588	0.232	588	0.3751	2.10884	1.74733	2.10884	0.3141	2.10884	0.04581
588.5	0.514	588.5	0.23	588.5	0.37389	2.10705	1.71442	2.10705	0.30937	2.10705	0.04417
589	0.512	589	0.228	589	0.37268	2.10526	1.68204	2.10526	0.3047	2.10526	0.04257
589.5	0.51	589.5	0.228	589.5	0.37147	2.10348	1.65019	2.10348	0.30009	2.10348	0.0425
590	0.508	590	0.226	590	0.37026	2.10169	1.61885	2.10169	0.29554	2.10169	0.04095
590.5	0.506	590.5	0.226	590.5	0.36905	2.09992	1.58803	2.09992	0.29104	2.09992	0.04088
591	0.504	591	0.224	591	0.36784	2.09814	1.5577	2.09814	0.28661	2.09814	0.03938
591.5	0.502	591.5	0.224	591.5	0.36663	2.09637	1.52787	2.09637	0.28223	2.09637	0.03931
592	0.499	592	0.222	592	0.36542	2.09459	1.4853	2.09459	0.2779	2.09459	0.03785
592.5	0.497	592.5	0.22	592.5	0.36421	2.09283	1.45665	2.09283	0.27363	2.09283	0.03644
593	0.495	593	0.22	593	0.363	2.09106	1.42847	2.09106	0.26942	2.09106	0.03638
593.5	0.493	593.5	0.218	593.5	0.36179	2.0893	1.40076	2.0893	0.26526	2.0893	0.03501
594	0.491	594	0.218	594	0.36058	2.08754	1.37351	2.08754	0.26115	2.08754	0.03495
594.5	0.489	594.5	0.216	594.5	0.35937	2.08579	1.34671	2.08579	0.25709	2.08579	0.03362
595	0.487	595	0.214	595	0.35816	2.08403	1.32035	2.08403	0.25309	2.08403	0.03233
595.5	0.485	595.5	0.214	595.5	0.35695	2.08228	1.29444	2.08228	0.24914	2.08228	0.03228
596	0.483	596	0.212	596	0.35574	2.08054	1.26895	2.08054	0.24524	2.08054	0.03103
596.5	0.481	596.5	0.212	596.5	0.35453	2.07879	1.24389	2.07879	0.24139	2.07879	0.03098
597	0.479	597	0.21	597	0.35332	2.07705	1.21926	2.07705	0.23759	2.07705	0.02977
597.5	0.477	597.5	0.21	597.5	0.35211	2.07531	1.19503	2.07531	0.23384	2.07531	0.02972
598	0.475	598	0.208	598	0.3509	2.07358	1.17122	2.07358	0.23014	2.07358	0.02855
598.5	0.473	598.5	0.208	598.5	0.34969	2.07185	1.14781	2.07185	0.22649	2.07185	0.0285
599	0.471	599	0.206	599	0.34848	2.07012	1.12479	2.07012	0.22288	2.07012	0.02737
599.5	0.469	599.5	0.206	599.5	0.34727	2.06839	1.10217	2.06839	0.21933	2.06839	0.02733
600	0.467	600	0.204	600	0.34606	2.06667	1.07993	2.06667	0.21582	2.06667	0.02623
600.5	0.465	600.5	0.202	600.5	0.34485	2.06495	1.05807	2.06495	0.21235	2.06495	0.02517
601	0.463	601	0.202	601	0.34364	2.06323	1.03658	2.06323	0.20894	2.06323	0.02513
601.5	0.461	601.5	0.202	601.5	0.34122	2.06151	1.01546	2.06151	0.20257	2.06151	0.02509
602	0.459	602	0.2	602	0.34001	2.0598	0.99471	2.0598	0.19929	2.0598	0.02406
602.5	0.457	602.5	0.2	602.5	0.3388	2.05809	0.97431	2.05809	0.19604	2.05809	0.02402
603	0.455	603	0.198	603	0.33759	2.05638	0.95427	2.05638	0.19284	2.05638	0.02304
603.5	0.453	603.5	0.196	603.5	0.33638	2.05468	0.93458	2.05468	0.18968	2.05468	0.02208
604	0.45	604	0.196	604	0.33517	2.05298	0.90642	2.05298	0.18657	2.05298	0.02204
604.5	0.448	604.5	0.194	604.5	0.33396	2.05128	0.88756	2.05128	0.1835	2.05128	0.02112
605	0.446	605	0.194	605	0.33275	2.04959	0.86902	2.04959	0.18046	2.04959	0.02108
605.5	0.444	605.5	0.192	605.5	0.33033	2.04789	0.85082	2.04789	0.17481	2.04789	0.02019
606	0.442	606	0.192	606	0.32912	2.0462	0.83293	2.0462	0.1719	2.0462	0.02016
606.5	0.44	606.5	0.19	606.5	0.32791	2.04452	0.81535	2.04452	0.16903	2.04452	0.01929
607	0.438	607	0.19	607	0.3267	2.04283	0.79809	2.04283	0.16619	2.04283	0.01926
607.5	0.436	607.5	0.19	607.5	0.32549	2.04115	0.78114	2.04115	0.1634	2.04115	0.01923
608	0.434	608	0.188	608	0.32428	2.03947	0.76449	2.03947	0.16064	2.03947	0.0184
608.5	0.432	608.5	0.188	608.5	0.32307	2.0378	0.74813	2.0378	0.15792	2.0378	0.01837
609	0.43	609	0.186	609	0.32186	2.03612	0.73207	2.03612	0.15524	2.03612	0.01757
609.5	0.427	609.5	0.186	609.5	0.32065	2.03445	0.7091	2.03445	0.1526	2.03445	0.01754
610	0.425	610	0.184	610	0.31944	2.03279	0.69374	2.03279	0.14999	2.03279	0.01677
610.5	0.423	610.5	0.184	610.5	0.31702	2.03112	0.67865	2.03112	0.14513	2.03112	0.01674
611	0.421	611	0.182	611	0.31581	2.02946	0.66384	2.02946	0.14262	2.02946	0.016
611.5	0.419	611.5	0.182	611.5	0.3146	2.0278	0.6493	2.0278	0.14016	2.0278	0.01597
612	0.416	612	0.18	612	0.31339	2.02614	0.62851	2.02614	0.13772	2.02614	0.01525
612.5	0.414	612.5	0.18	612.5	0.31218	2.02449	0.61461	2.02449	0.13533	2.02449	0.01523
613	0.412	613	0.178	613	0.30976	2.02284	0.60097	2.02284	0.13085	2.02284	0.01453
613.5	0.41	613.5	0.178	613.5	0.30855	2.02119	0.58759	2.02119	0.12855	2.02119	0.01451
614	0.407	614	0.176	614	0.30734	2.01954	0.56843	2.01954	0.12628	2.01954	0.01385
614.5	0.405	614.5	0.176	614.5	0.30613	2.0179	0.55565	2.0179	0.12405	2.0179	0.01382
615	0.403	615	0.174	615	0.30492	2.01626	0.5431	2.01626	0.12184	2.01626	0.01318
615.5	0.401	615.5	0.174	615.5	0.30371	2.01462	0.53079	2.01462	0.11967	2.01462	0.01316
616	0.399	616	0.172	616	0.3025	2.01299	0.51871	2.01299	0.11753	2.01299	0.01254
616.5	0.397	616.5	0.172	616.5	0.30008	2.01135	0.50686	2.01135	0.11353	2.01135	0.01252
617	0.394	617	0.17	617	0.29887	2.00972	0.4899	2.00972	0.11148	2.00972	0.01193
617.5	0.392	617.5	0.17	617.5	0.29766	2.0081	0.4786	2.0081	0.10946	2.0081	0.01191
618	0.39	618	0.168	618	0.29645	2.00647	0.46751	2.00647	0.10748	2.00647	0.01134
618.5	0.388	618.5	0.168	618.5	0.29524	2.00485	0.45663	2.00485	0.10551	2.00485	0.01132
619	0.386	619	0.166	619	0.29403	2.00323	0.44597	2.00323	0.10358	2.00323	0.01077
619.5	0.383	619.5	0.166	619.5	0.29161	2.00161	0.4307	2.00161	0.09997	2.00161	0.01075
620	0.381	620	0.166	620	0.2904	2	0.42053	2	0.09812	2	0.01074
620.5	0.379	620.5	0.164	620.5	0.28919	1.99839	0.41056	1.99839	0.0963	1.99839	0.01021
621	0.377	621	0.164	621	0.28798	1.99678	0.40079	1.99678	0.0945	1.99678	0.0102
621.5	0.375	621.5	0.162	621.5	0.28677	1.99517	0.39121	1.99517	0.09274	1.99517	0.00969
622	0.373	622	0.162	622	0.28556	1.99357	0.38181	1.99357	0.091	1.99357	0.00967
622.5	0.371	622.5	0.16	622.5	0.28435	1.99197	0.3726	1.99197	0.08929	1.99197	0.00919
623	0.368	623	0.16	623	0.28314	1.99037	0.35942	1.99037	0.0876	1.99037	0.00917
623.5	0.366	623.5	0.158	623.5	0.28193	1.98877	0.35066	1.98877	0.08594	1.98877	0.00871
624	0.364	624	0.158	624	0.27951	1.98718	0.34207	1.98718	0.08282	1.98718	0.0087
624.5	0.362	624.5	0.158	624.5	0.2783	1.98559	0.33365	1.98559	0.08124	1.98559	0.00868
625	0.36	625	0.156	625	0.27709	1.984	0.32541	1.984	0.07967	1.984	0.00824
625.5	0.358	625.5	0.156	625.5	0.27588	1.98241	0.31733	1.98241	0.07813	1.98241	0.00822
626	0.356	626	0.154	626	0.27467	1.98083	0.30942	1.98083	0.07662	1.98083	0.0078
626.5	0.354	626.5	0.154	626.5	0.27346	1.97925	0.30167	1.97925	0.07513	1.97925	0.00778
627	0.352	627	0.152	627	0.27225	1.97767	0.29407	1.97767	0.07366	1.97767	0.00737
627.5	0.35	627.5	0.152	627.5	0.27104	1.9761	0.28664	1.9761	0.07221	1.9761	0.00736
628	0.348	628	0.15	628	0.26983	1.97452	0.27935	1.97452	0.07079	1.97452	0.00697
628.5	0.345	628.5	0.15	628.5	0.26862	1.97295	0.26893	1.97295	0.06939	1.97295	0.00696
629	0.343	629	0.15	629	0.26741	1.97138	0.26201	1.97138	0.06802	1.97138	0.00695
629.5	0.341	629.5	0.148	629.5	0.2662	1.96982	0.25524	1.96982	0.06666	1.96982	0.00657
630	0.339	630	0.148	630	0.26499	1.96825	0.24861	1.96825	0.06533	1.96825	0.00656
630.5	0.337	630.5	0.146	630.5	0.26257	1.96669	0.24213	1.96669	0.06283	1.96669	0.0062
631	0.335	631	0.146	631	0.26136	1.96513	0.23578	1.96513	0.06156	1.96513	0.00619
631.5	0.332	631.5	0.146	631.5	0.26015	1.96358	0.22669	1.96358	0.06031	1.96358	0.00618
632	0.33	632	0.144	632	0.25894	1.96203	0.22067	1.96203	0.05908	1.96203	0.00584
632.5	0.328	632.5	0.144	632.5	0.25773	1.96047	0.21478	1.96047	0.05787	1.96047	0.00583
633	0.326	633	0.142	633	0.25652	1.95893	0.20902	1.95893	0.05668	1.95893	0.00551
633.5	0.324	633.5	0.142	633.5	0.25531	1.95738	0.20338	1.95738	0.05551	1.95738	0.0055
634	0.322	634	0.142	634	0.2541	1.95584	0.19787	1.95584	0.05435	1.95584	0.00549
634.5	0.32	634.5	0.14	634.5	0.25289	1.95429	0.19248	1.95429	0.05322	1.95429	0.00518
635	0.318	635	0.14	635	0.25168	1.95276	0.18721	1.95276	0.05211	1.95276	0.00517
635.5	0.316	635.5	0.14	635.5	0.25047	1.95122	0.18205	1.95122	0.05102	1.95122	0.00516
636	0.314	636	0.138	636	0.24926	1.94969	0.17701	1.94969	0.04994	1.94969	0.00486
636.5	0.312	636.5	0.138	636.5	0.24805	1.94815	0.17209	1.94815	0.04888	1.94815	0.00486
637	0.31	637	0.136	637	0.24684	1.94662	0.16727	1.94662	0.04784	1.94662	0.00457
637.5	0.308	637.5	0.136	637.5	0.24563	1.9451	0.16256	1.9451	0.04682	1.9451	0.00457
638	0.306	638	0.136	638	0.24442	1.94357	0.15796	1.94357	0.04582	1.94357	0.00456
638.5	0.304	638.5	0.134	638.5	0.24321	1.94205	0.15347	1.94205	0.04483	1.94205	0.00429
639	0.302	639	0.134	639	0.242	1.94053	0.14908	1.94053	0.04386	1.94053	0.00428
639.5	0.301	639.5	0.134	639.5	0.24079	1.93901	0.14681	1.93901	0.04291	1.93901	0.00428
640	0.299	640	0.132	640	0.23958	1.9375	0.14257	1.9375	0.04197	1.9375	0.00402
640.5	0.297	640.5	0.132	640.5	0.23958	1.93599	0.13843	1.93599	0.04191	1.93599	0.00401
641	0.295	641	0.13	641	0.23716	1.93448	0.13439	1.93448	0.04015	1.93448	0.00377
641.5	0.293	641.5	0.13	641.5	0.23716	1.93297	0.13044	1.93297	0.04009	1.93297	0.00376
642	0.291	642	0.13	642	0.23595	1.93146	0.12659	1.93146	0.0392	1.93146	0.00376
642.5	0.29	642.5	0.128	642.5	0.23474	1.92996	0.1246	1.92996	0.03833	1.92996	0.00353
643	0.288	643	0.128	643	0.23353	1.92846	0.12089	1.92846	0.03747	1.92846	0.00352
643.5	0.286	643.5	0.128	643.5	0.23232	1.92696	0.11727	1.92696	0.03663	1.92696	0.00352
644	0.284	644	0.126	644	0.23111	1.92547	0.11373	1.92547	0.03581	1.92547	0.00329
644.5	0.283	644.5	0.126	644.5	0.2299	1.92397	0.11191	1.92397	0.035	1.92397	0.00329
645	0.281	645	0.126	645	0.22869	1.92248	0.1085	1.92248	0.0342	1.92248	0.00328
645.5	0.279	645.5	0.124	645.5	0.22748	1.92099	0.10518	1.92099	0.03342	1.92099	0.00308
646	0.278	646	0.124	646	0.22627	1.9195	0.10347	1.9195	0.03265	1.9195	0.00307
646.5	0.276	646.5	0.124	646.5	0.22627	1.91802	0.10027	1.91802	0.0326	1.91802	0.00307
647	0.274	647	0.122	647	0.22506	1.91654	0.09715	1.91654	0.03185	1.91654	0.00287
647.5	0.273	647.5	0.122	647.5	0.22385	1.91506	0.09554	1.91506	0.03111	1.91506	0.00286
648	0.271	648	0.122	648	0.22264	1.91358	0.09254	1.91358	0.03039	1.91358	0.00286
648.5	0.27	648.5	0.12	648.5	0.22143	1.9121	0.091	1.9121	0.02968	1.9121	0.00267
649	0.268	649	0.12	649	0.22022	1.91063	0.08812	1.91063	0.02898	1.91063	0.00267
649.5	0.267	649.5	0.12	649.5	0.21901	1.90916	0.08663	1.90916	0.0283	1.90916	0.00266
650	0.265	650	0.118	650	0.2178	1.90769	0.08386	1.90769	0.02763	1.90769	0.00249
650.5	0.264	650.5	0.118	650.5	0.2178	1.90623	0.08244	1.90623	0.02758	1.90623	0.00248
651	0.262	651	0.118	651	0.21659	1.90476	0.07977	1.90476	0.02693	1.90476	0.00248
651.5	0.261	651.5	0.116	651.5	0.21538	1.9033	0.0784	1.9033	0.02628	1.9033	0.00231
652	0.26	652	0.116	652	0.21417	1.90184	0.07705	1.90184	0.02565	1.90184	0.00231
652.5	0.258	652.5	0.116	652.5	0.21296	1.90038	0.07453	1.90038	0.02503	1.90038	0.0023
653	0.257	653	0.114	653	0.21175	1.89893	0.07323	1.89893	0.02442	1.89893	0.00215
653.5	0.256	653.5	0.114	653.5	0.21054	1.89748	0.07196	1.89748	0.02382	1.89748	0.00214
654	0.254	654	0.112	654	0.21054	1.89602	0.06957	1.89602	0.02378	1.89602	0.00199
654.5	0.253	654.5	0.112	654.5	0.20933	1.89458	0.06834	1.89458	0.0232	1.89458	0.00199
655	0.252	655	0.112	655	0.20812	1.89313	0.06713	1.89313	0.02263	1.89313	0.00199
655.5	0.251	655.5	0.11	655.5	0.20691	1.89169	0.06595	1.89169	0.02206	1.89169	0.00185
656	0.249	656	0.11	656	0.2057	1.89024	0.06372	1.89024	0.02151	1.89024	0.00184
656.5	0.248	656.5	0.11	656.5	0.20449	1.8888	0.06258	1.8888	0.02097	1.8888	0.00184
657	0.247	657	0.108	657	0.20449	1.88737	0.06145	1.88737	0.02094	1.88737	0.00171
657.5	0.246	657.5	0.108	657.5	0.20328	1.88593	0.06034	1.88593	0.02041	1.88593	0.0017
658	0.245	658	0.108	658	0.20207	1.8845	0.05925	1.8845	0.0199	1.8845	0.0017
658.5	0.244	658.5	0.108	658.5	0.20086	1.88307	0.05818	1.88307	0.01939	1.88307	0.0017
659	0.243	659	0.106	659	0.19965	1.88164	0.05712	1.88164	0.01889	1.88164	0.00157
659.5	0.241	659.5	0.106	659.5	0.19844	1.88021	0.05513	1.88021	0.0184	1.88021	0.00157
660	0.24	660	0.104	660	0.19844	1.87879	0.05412	1.87879	0.01838	1.87879	0.00145
660.5	0.239	660.5	0.104	660.5	0.19723	1.87737	0.05312	1.87737	0.0179	1.87737	0.00145
661	0.238	661	0.104	661	0.19602	1.87595	0.05213	1.87595	0.01743	1.87595	0.00145
661.5	0.237	661.5	0.102	661.5	0.19481	1.87453	0.05116	1.87453	0.01698	1.87453	0.00134
662	0.236	662	0.102	662	0.19481	1.87311	0.05021	1.87311	0.01695	1.87311	0.00134
662.5	0.235	662.5	0.102	662.5	0.1936	1.8717	0.04927	1.8717	0.0165	1.8717	0.00134
663	0.234	663	0.1	663	0.19239	1.87029	0.04834	1.87029	0.01607	1.87029	0.00123
663.5	0.233	663.5	0.1	663.5	0.19118	1.86888	0.04743	1.86888	0.01564	1.86888	0.00123
664	0.232	664	0.1	664	0.19118	1.86747	0.04653	1.86747	0.01561	1.86747	0.00123
664.5	0.231	664.5	0.098	664.5	0.18997	1.86606	0.04565	1.86606	0.0152	1.86606	0.00113
665	0.23	665	0.098	665	0.18876	1.86466	0.04478	1.86466	0.01479	1.86466	0.00113
665.5	0.229	665.5	0.098	665.5	0.18755	1.86326	0.04392	1.86326	0.01438	1.86326	0.00113
666	0.228	666	0.096	666	0.18755	1.86186	0.04307	1.86186	0.01436	1.86186	0.00104
666.5	0.227	666.5	0.096	666.5	0.18634	1.86047	0.04224	1.86047	0.01397	1.86047	0.00104
667	0.225	667	0.096	667	0.18513	1.85907	0.04068	1.85907	0.01359	1.85907	0.00103
667.5	0.224	667.5	0.094	667.5	0.18392	1.85768	0.03989	1.85768	0.01321	1.85768	0.000948577
668	0.223	668	0.094	668	0.18392	1.85629	0.03911	1.85629	0.01319	1.85629	0.000947158
668.5	0.222	668.5	0.094	668.5	0.18271	1.8549	0.03834	1.8549	0.01283	1.8549	0.000945741
669	0.221	669	0.092	669	0.1815	1.85351	0.03758	1.85351	0.01247	1.85351	0.000866417
669.5	0.22	669.5	0.092	669.5	0.18029	1.85213	0.03683	1.85213	0.01212	1.85213	0.000865124
670	0.218	670	0.09	670	0.18029	1.85075	0.03543	1.85075	0.0121	1.85075	0.000791068
670.5	0.217	670.5	0.09	670.5	0.17908	1.84937	0.03472	1.84937	0.01176	1.84937	0.000789888
671	0.216	671	0.09	671	0.17787	1.84799	0.03402	1.84799	0.01142	1.84799	0.000788712
671.5	0.215	671.5	0.09	671.5	0.17666	1.84661	0.03333	1.84661	0.0111	1.84661	0.000787537
672	0.214	672	0.088	672	0.17666	1.84524	0.03266	1.84524	0.01108	1.84524	0.000718706
672.5	0.213	672.5	0.088	672.5	0.17545	1.84387	0.03199	1.84387	0.01076	1.84387	0.000717638
673	0.212	673	0.088	673	0.17545	1.8425	0.03134	1.8425	0.01074	1.8425	0.000716572
673.5	0.211	673.5	0.086	673.5	0.17424	1.84113	0.03069	1.84113	0.01043	1.84113	0.000652596
674	0.21	674	0.086	674	0.17303	1.83976	0.03006	1.83976	0.01013	1.83976	0.000651628
674.5	0.209	674.5	0.086	674.5	0.17182	1.8384	0.02944	1.8384	0.00983	1.8384	0.000650662
675	0.208	675	0.084	675	0.17182	1.83704	0.02882	1.83704	0.00982	1.83704	0.000591293
675.5	0.207	675.5	0.084	675.5	0.17061	1.83568	0.02822	1.83568	0.00953	1.83568	0.000590418
676	0.206	676	0.084	676	0.1694	1.83432	0.02763	1.83432	0.00924	1.83432	0.000589545
676.5	0.205	676.5	0.082	676.5	0.1694	1.83296	0.02705	1.83296	0.00923	1.83296	0.000534541
677	0.204	677	0.082	677	0.16819	1.83161	0.02647	1.83161	0.00895	1.83161	0.000533752
677.5	0.203	677.5	0.08	677.5	0.16698	1.83026	0.02591	1.83026	0.00868	1.83026	0.000482805
678	0.202	678	0.08	678	0.16698	1.82891	0.02536	1.82891	0.00867	1.82891	0.000482093
678.5	0.201	678.5	0.08	678.5	0.16577	1.82756	0.02481	1.82756	0.00841	1.82756	0.000481383
679	0.2	679	0.08	679	0.16456	1.82622	0.02428	1.82622	0.00815	1.82622	0.000480674
679.5	0.199	679.5	0.078	679.5	0.16456	1.82487	0.02375	1.82487	0.00814	1.82487	0.00043371
680	0.198	680	0.078	680	0.16335	1.82353	0.02324	1.82353	0.00789	1.82353	0.000433072
680.5	0.198	680.5	0.078	680.5	0.16214	1.82219	0.0232	1.82219	0.00764	1.82219	0.000432436
681	0.197	681	0.078	681	0.16214	1.82085	0.0227	1.82085	0.00763	1.82085	0.000431801
681.5	0.196	681.5	0.076	681.5	0.16093	1.81952	0.0222	1.81952	0.00739	1.81952	0.000388591
682	0.195	682	0.076	682	0.16093	1.81818	0.02171	1.81818	0.00738	1.81818	0.000388022
682.5	0.194	682.5	0.076	682.5	0.15972	1.81685	0.02123	1.81685	0.00715	1.81685	0.000387453
683	0.193	683	0.074	683	0.15851	1.81552	0.02076	1.81552	0.00693	1.81552	0.000347718
683.5	0.193	683.5	0.074	683.5	0.15851	1.81419	0.02073	1.81419	0.00692	1.81419	0.000347209
684	0.192	684	0.074	684	0.1573	1.81287	0.02026	1.81287	0.0067	1.81287	0.000346702
684.5	0.191	684.5	0.072	684.5	0.15609	1.81154	0.01981	1.81154	0.00648	1.81154	0.000310239
685	0.19	685	0.072	685	0.15609	1.81022	0.01936	1.81022	0.00647	1.81022	0.000309786
685.5	0.19	685.5	0.072	685.5	0.15488	1.8089	0.01934	1.8089	0.00626	1.8089	0.000309335
686	0.189	686	0.072	686	0.15488	1.80758	0.0189	1.80758	0.00625	1.80758	0.000308884
686.5	0.188	686.5	0.072	686.5	0.15367	1.80626	0.01847	1.80626	0.00605	1.80626	0.000308434
687	0.188	687	0.07	687	0.15246	1.80495	0.01844	1.80495	0.00585	1.80495	0.000275147
687.5	0.187	687.5	0.07	687.5	0.15246	1.80364	0.01802	1.80364	0.00584	1.80364	0.000274747
688	0.186	688	0.07	688	0.15125	1.80233	0.01761	1.80233	0.00565	1.80233	0.000274348
688.5	0.185	688.5	0.068	688.5	0.15004	1.80102	0.0172	1.80102	0.00546	1.80102	0.000243943
689	0.185	689	0.068	689	0.15004	1.79971	0.01717	1.79971	0.00545	1.79971	0.000243589
689.5	0.184	689.5	0.068	689.5	0.14883	1.7984	0.01678	1.7984	0.00527	1.7984	0.000243235
690	0.184	690	0.068	690	0.14883	1.7971	0.01675	1.7971	0.00526	1.7971	0.000242883
690.5	0.183	690.5	0.066	690.5	0.14762	1.7958	0.01636	1.7958	0.00509	1.7958	0.00021522
691	0.182	691	0.066	691	0.14762	1.7945	0.01598	1.7945	0.00508	1.7945	0.000214909
691.5	0.181	691.5	0.066	691.5	0.14641	1.7932	0.0156	1.7932	0.00491	1.7932	0.000214598
692	0.181	692	0.066	692	0.1452	1.79191	0.01558	1.79191	0.00474	1.79191	0.000214288
692.5	0.18	692.5	0.064	692.5	0.1452	1.79061	0.01521	1.79061	0.00473	1.79061	0.000189186
693	0.18	693	0.064	693	0.14399	1.78932	0.01519	1.78932	0.00457	1.78932	0.000188913
693.5	0.179	693.5	0.064	693.5	0.14399	1.78803	0.01483	1.78803	0.00456	1.78803	0.000188641
694	0.178	694	0.064	694	0.14278	1.78674	0.01448	1.78674	0.0044	1.78674	0.000188369
694.5	0.178	694.5	0.064	694.5	0.14278	1.78546	0.01445	1.78546	0.0044	1.78546	0.000188098
695	0.177	695	0.062	695	0.14157	1.78417	0.01411	1.78417	0.00424	1.78417	0.000165418
695.5	0.176	695.5	0.062	695.5	0.14157	1.78289	0.01377	1.78289	0.00424	1.78289	0.00016518
696	0.175	696	0.062	696	0.14036	1.78161	0.01343	1.78161	0.00409	1.78161	0.000164943
696.5	0.175	696.5	0.062	696.5	0.13915	1.78033	0.01341	1.78033	0.00394	1.78033	0.000164706
697	0.174	697	0.06	697	0.13915	1.77905	0.01309	1.77905	0.00394	1.77905	0.000144245
697.5	0.173	697.5	0.06	697.5	0.13794	1.77778	0.01277	1.77778	0.00379	1.77778	0.000144038
698	0.172	698	0.06	698	0.13794	1.7765	0.01245	1.7765	0.00379	1.7765	0.000143832
698.5	0.171	698.5	0.06	698.5	0.13673	1.77523	0.01214	1.77523	0.00365	1.77523	0.000143626
699	0.17	699	0.06	699	0.13673	1.77396	0.01184	1.77396	0.00365	1.77396	0.000143421
699.5	0.17	699.5	0.06	699.5	0.13552	1.77269	0.01183	1.77269	0.00351	1.77269	0.000143216
700	0.169	700	0.058	700	0.13552	1.77143	0.01153	1.77143	0.00351	1.77143	0.000124869
700.5	0.168	700.5	0.058	700.5	0.13431	1.77016	0.01124	1.77016	0.00338	1.77016	0.000124691
701	0.167	701	0.058	701	0.1331	1.7689	0.01096	1.7689	0.00325	1.7689	0.000124513
701.5	0.166	701.5	0.058	701.5	0.1331	1.76764	0.01068	1.76764	0.00325	1.76764	0.000124336
702	0.165	702	0.058	702	0.13189	1.76638	0.0104	1.76638	0.00313	1.76638	0.000124159
702.5	0.164	702.5	0.056	702.5	0.13189	1.76512	0.01014	1.76512	0.00312	1.76512	0.00010774
703	0.163	703	0.056	703	0.13068	1.76387	0.00988	1.76387	0.00301	1.76387	0.000107587
703.5	0.162	703.5	0.056	703.5	0.13068	1.76262	0.00962	1.76262	0.003	1.76262	0.000107434
704	0.161	704	0.056	704	0.12947	1.76136	0.00937	1.76136	0.00289	1.76136	0.000107281
704.5	0.16	704.5	0.056	704.5	0.12947	1.76011	0.00912	1.76011	0.00288	1.76011	0.000107129
705	0.159	705	0.054	705	0.12826	1.75887	0.00888	1.75887	0.00277	1.75887	9.24896e-05
705.5	0.157	705.5	0.054	705.5	0.12705	1.75762	0.00843	1.75762	0.00266	1.75762	9.23585e-05
706	0.156	706	0.054	706	0.12705	1.75637	0.0082	1.75637	0.00266	1.75637	9.22277e-05
706.5	0.155	706.5	0.054	706.5	0.12584	1.75513	0.00798	1.75513	0.00256	1.75513	9.20972e-05
707	0.154	707	0.052	707	0.12584	1.75389	0.00776	1.75389	0.00255	1.75389	7.9077e-05
707.5	0.153	707.5	0.052	707.5	0.12584	1.75265	0.00755	1.75265	0.00255	1.75265	7.89653e-05
708	0.152	708	0.052	708	0.12463	1.75141	0.00734	1.75141	0.00245	1.75141	7.88538e-05
708.5	0.151	708.5	0.052	708.5	0.12463	1.75018	0.00714	1.75018	0.00245	1.75018	7.87425e-05
709	0.15	709	0.052	709	0.12342	1.74894	0.00694	1.74894	0.00235	1.74894	7.86315e-05
709.5	0.149	709.5	0.052	709.5	0.12342	1.74771	0.00674	1.74771	0.00234	1.74771	7.85207e-05
710	0.147	710	0.052	710	0.12221	1.74648	0.00638	1.74648	0.00225	1.74648	7.84101e-05
710.5	0.146	710.5	0.052	710.5	0.12221	1.74525	0.00619	1.74525	0.00225	1.74525	7.82998e-05
711	0.145	711	0.05	711	0.121	1.74402	0.00602	1.74402	0.00216	1.74402	6.68339e-05
711.5	0.144	711.5	0.05	711.5	0.121	1.7428	0.00584	1.7428	0.00215	1.7428	6.674e-05
712	0.143	712	0.05	712	0.11979	1.74157	0.00567	1.74157	0.00207	1.74157	6.66463e-05
712.5	0.142	712.5	0.05	712.5	0.11979	1.74035	0.00551	1.74035	0.00206	1.74035	6.65528e-05
713	0.141	713	0.05	713	0.11858	1.73913	0.00534	1.73913	0.00198	1.73913	6.64595e-05
713.5	0.139	713.5	0.048	713.5	0.11858	1.73791	0.00504	1.73791	0.00197	1.73791	5.63656e-05
714	0.138	714	0.048	714	0.11737	1.73669	0.00489	1.73669	0.00189	1.73669	5.62867e-05
714.5	0.137	714.5	0.048	714.5	0.11737	1.73548	0.00474	1.73548	0.00189	1.73548	5.62079e-05
715	0.136	715	0.048	715	0.11616	1.73427	0.00459	1.73427	0.00181	1.73427	5.61294e-05
715.5	0.135	715.5	0.048	715.5	0.11616	1.73305	0.00445	1.73305	0.00181	1.73305	5.60509e-05
716	0.133	716	0.048	716	0.11616	1.73184	0.00419	1.73184	0.0018	1.73184	5.59727e-05
716.5	0.132	716.5	0.048	716.5	0.11495	1.73064	0.00406	1.73064	0.00173	1.73064	5.58946e-05
717	0.131	717	0.046	717	0.11495	1.72943	0.00393	1.72943	0.00173	1.72943	4.70774e-05
717.5	0.13	717.5	0.046	717.5	0.11374	1.72822	0.0038	1.72822	0.00165	1.72822	4.70118e-05
718	0.129	718	0.046	718	0.11374	1.72702	0.00368	1.72702	0.00165	1.72702	4.69463e-05
718.5	0.128	718.5	0.046	718.5	0.11253	1.72582	0.00356	1.72582	0.00158	1.72582	4.6881e-05
719	0.127	719	0.046	719	0.11253	1.72462	0.00345	1.72462	0.00158	1.72462	4.68158e-05
719.5	0.126	719.5	0.046	719.5	0.11132	1.72342	0.00333	1.72342	0.00151	1.72342	4.67508e-05
720	0.125	720	0.044	720	0.11132	1.72222	0.00322	1.72222	0.0015	1.72222	3.90794e-05
720.5	0.124	720.5	0.044	720.5	0.11011	1.72103	0.00312	1.72103	0.00144	1.72103	3.90252e-05
721	0.123	721	0.044	721	0.11011	1.71983	0.00301	1.71983	0.00144	1.71983	3.8971e-05
721.5	0.122	721.5	0.044	721.5	0.1089	1.71864	0.00291	1.71864	0.00137	1.71864	3.8917e-05
722	0.121	722	0.044	722	0.1089	1.71745	0.00281	1.71745	0.00137	1.71745	3.88632e-05
722.5	0.12	722.5	0.042	722.5	0.10769	1.71626	0.00272	1.71626	0.00131	1.71626	3.22186e-05
723	0.119	723	0.042	723	0.10769	1.71508	0.00262	1.71508	0.00131	1.71508	3.21741e-05
723.5	0.118	723.5	0.042	723.5	0.10648	1.71389	0.00253	1.71389	0.00125	1.71389	3.21296e-05
724	0.117	724	0.042	724	0.10648	1.71271	0.00244	1.71271	0.00124	1.71271	3.20852e-05
724.5	0.116	724.5	0.042	724.5	0.10527	1.71153	0.00236	1.71153	0.00119	1.71153	3.2041e-05
725	0.115	725	0.042	725	0.10527	1.71034	0.00227	1.71034	0.00119	1.71034	3.19968e-05
725.5	0.114	725.5	0.042	725.5	0.10527	1.70917	0.00219	1.70917	0.00118	1.70917	3.19527e-05
726	0.113	726	0.042	726	0.10406	1.70799	0.00211	1.70799	0.00113	1.70799	3.19087e-05
726.5	0.113	726.5	0.042	726.5	0.10406	1.70681	0.00211	1.70681	0.00113	1.70681	3.18648e-05
727	0.112	727	0.04	727	0.10406	1.70564	0.00203	1.70564	0.00113	1.70564	2.61783e-05
727.5	0.111	727.5	0.04	727.5	0.10285	1.70447	0.00196	1.70447	0.00107	1.70447	2.61423e-05
728	0.11	728	0.04	728	0.10285	1.7033	0.00189	1.7033	0.00107	1.7033	2.61064e-05
728.5	0.109	728.5	0.04	728.5	0.10164	1.70213	0.00182	1.70213	0.00102	1.70213	2.60706e-05
729	0.109	729	0.04	729	0.10164	1.70096	0.00181	1.70096	0.00102	1.70096	2.60348e-05
729.5	0.108	729.5	0.04	729.5	0.10043	1.69979	0.00174	1.69979	0.000969507	1.69979	2.59991e-05
730	0.107	730	0.04	730	0.10043	1.69863	0.00168	1.69863	0.000968179	1.69863	2.59635e-05
730.5	0.107	730.5	0.04	730.5	0.10043	1.69747	0.00168	1.69747	0.000966854	1.69747	2.5928e-05
731	0.106	731	0.04	731	0.09922	1.69631	0.00161	1.69631	0.000919701	1.69631	2.58926e-05
731.5	0.105	731.5	0.038	731.5	0.09922	1.69515	0.00155	1.69515	0.000918444	1.69515	2.10601e-05
732	0.105	732	0.038	732	0.09801	1.69399	0.00155	1.69399	0.000873135	1.69399	2.10313e-05
732.5	0.104	732.5	0.038	732.5	0.09801	1.69283	0.00149	1.69283	0.000871943	1.69283	2.10026e-05
733	0.103	733	0.038	733	0.09801	1.69168	0.00143	1.69168	0.000870754	1.69168	2.0974e-05
733.5	0.103	733.5	0.038	733.5	0.0968	1.69052	0.00143	1.69052	0.000827297	1.69052	2.09454e-05
734	0.102	734	0.038	734	0.0968	1.68937	0.00137	1.68937	0.00082617	1.68937	2.09169e-05
734.5	0.101	734.5	0.038	734.5	0.09559	1.68822	0.00131	1.68822	0.00078445	1.68822	2.08884e-05
735	0.101	735	0.036	735	0.09559	1.68707	0.00131	1.68707	0.000783383	1.68707	1.68026e-05
735.5	0.1	735.5	0.036	735.5	0.09438	1.68593	0.00126	1.68593	0.00074335	1.68593	1.67797e-05
736	0.099	736	0.036	736	0.09438	1.68478	0.00121	1.68478	0.00074234	1.68478	1.67569e-05
736.5	0.099	736.5	0.036	736.5	0.09317	1.68364	0.00121	1.68364	0.000703944	1.68364	1.67342e-05
737	0.098	737	0.036	737	0.09317	1.6825	0.00116	1.6825	0.000702989	1.6825	1.67115e-05
737.5	0.098	737.5	0.036	737.5	0.09317	1.68136	0.00116	1.68136	0.000702037	1.68136	1.66889e-05
738	0.097	738	0.036	738	0.09317	1.68022	0.00111	1.68022	0.000701086	1.68022	1.66662e-05
738.5	0.097	738.5	0.036	738.5	0.09196	1.67908	0.00111	1.67908	0.000664378	1.67908	1.66437e-05
739	0.096	739	0.036	739	0.09196	1.67794	0.00106	1.67794	0.00066348	1.67794	1.66212e-05
739.5	0.096	739.5	0.034	739.5	0.09075	1.67681	0.00106	1.67681	0.000628309	1.67681	1.32058e-05
740	0.095	740	0.034	740	0.09075	1.67568	0.00101	1.67568	0.00062746	1.67568	1.3188e-05
740.5	0.095	740.5	0.034	740.5	0.09075	1.67454	0.00101	1.67454	0.000626613	1.67454	1.31702e-05
741	0.094	741	0.034	741	0.08954	1.67341	0.000967811	1.67341	0.000592977	1.67341	1.31524e-05
741.5	0.094	741.5	0.034	741.5	0.08954	1.67229	0.000966507	1.67229	0.000592177	1.67229	1.31347e-05
742	0.093	742	0.034	742	0.08954	1.67116	0.00092463	1.67116	0.000591379	1.67116	1.3117e-05
742.5	0.093	742.5	0.034	742.5	0.08833	1.67003	0.000923385	1.67003	0.000559228	1.67003	1.30994e-05
743	0.092	743	0.034	743	0.08833	1.66891	0.000882972	1.66891	0.000558476	1.66891	1.30817e-05
743.5	0.092	743.5	0.034	743.5	0.08833	1.66779	0.000881785	1.66779	0.000557725	1.66779	1.30641e-05
744	0.091	744	0.034	744	0.08712	1.66667	0.000842796	1.66667	0.00052701	1.66667	1.30466e-05
744.5	0.091	744.5	0.032	744.5	0.08712	1.66555	0.000841665	1.66555	0.000526303	1.66555	1.02232e-05
745	0.09	745	0.032	745	0.08591	1.66443	0.000804065	1.66443	0.000496937	1.66443	1.02094e-05
745.5	0.09	745.5	0.032	745.5	0.08591	1.66331	0.000802987	1.66331	0.00049627	1.66331	1.01957e-05
746	0.09	746	0.032	746	0.08591	1.6622	0.000801911	1.6622	0.000495605	1.6622	1.01821e-05
746.5	0.089	746.5	0.032	746.5	0.08591	1.66109	0.000765712	1.66109	0.000494942	1.66109	1.01684e-05
747	0.089	747	0.032	747	0.08591	1.65997	0.000764687	1.65997	0.000494279	1.65997	1.01548e-05
747.5	0.088	747.5	0.032	747.5	0.0847	1.65886	0.000729802	1.65886	0.000466333	1.65886	1.01413e-05
748	0.088	748	0.032	748	0.0847	1.65775	0.000728827	1.65775	0.00046571	1.65775	1.01277e-05
748.5	0.087	748.5	0.03	748.5	0.08349	1.65665	0.000695222	1.65665	0.000439021	1.65665	7.81275e-06
749	0.087	749	0.032	749	0.08349	1.65554	0.000694294	1.65554	0.000438435	1.65554	1.01007e-05
749.5	0.087	749.5	0.032	749.5	0.08349	1.65444	0.000693368	1.65444	0.000437851	1.65444	1.00872e-05
750	0.087	750	0.03	750	0.08228	1.65333	0.000692444	1.65333	0.000412414	1.65333	7.78153e-06
750.5	0.086	750.5	0.03	750.5	0.08228	1.65223	0.00066017	1.65223	0.000411865	1.65223	7.77116e-06
751	0.086	751	0.03	751	0.08228	1.65113	0.000659291	1.65113	0.000411316	1.65113	7.76082e-06
751.5	0.085	751.5	0.03	751.5	0.08107	1.65003	0.000628226	1.65003	0.000387088	1.65003	7.7505e-06
752	0.084	752	0.03	752	0.08107	1.64894	0.000598294	1.64894	0.000386573	1.64894	7.74019e-06
752.5	0.084	752.5	0.03	752.5	0.08107	1.64784	0.000597499	1.64784	0.00038606	1.64784	7.72991e-06
753	0.084	753	0.028	753	0.07986	1.64675	0.000596706	1.64675	0.000362997	1.64675	5.85779e-06
753.5	0.084	753.5	0.028	753.5	0.07986	1.64565	0.000595914	1.64565	0.000362516	1.64565	5.85001e-06
754	0.084	754	0.028	754	0.07986	1.64456	0.000595124	1.64456	0.000362035	1.64456	5.84226e-06
754.5	0.083	754.5	0.028	754.5	0.07986	1.64347	0.000566452	1.64347	0.000361555	1.64347	5.83452e-06
755	0.083	755	0.028	755	0.07865	1.64238	0.000565702	1.64238	0.000339646	1.64238	5.82679e-06
755.5	0.082	755.5	0.028	755.5	0.07865	1.6413	0.000538136	1.6413	0.000339197	1.6413	5.81908e-06
756	0.082	756	0.028	756	0.07865	1.64021	0.000537425	1.64021	0.000338748	1.64021	5.81139e-06
756.5	0.082	756.5	0.028	756.5	0.07744	1.63913	0.000536715	1.63913	0.000317921	1.63913	5.80371e-06
757	0.081	757	0.028	757	0.07744	1.63804	0.00051026	1.63804	0.000317502	1.63804	5.79604e-06
757.5	0.081	757.5	0.028	757.5	0.07744	1.63696	0.000509587	1.63696	0.000317083	1.63696	5.7884e-06
758	0.081	758	0.028	758	0.07623	1.63588	0.000508915	1.63588	0.000297299	1.63588	5.78076e-06
758.5	0.08	758.5	0.028	758.5	0.07623	1.63481	0.000483538	1.63481	0.000296907	1.63481	5.77314e-06
759	0.08	759	0.028	759	0.07623	1.63373	0.000482901	1.63373	0.000296516	1.63373	5.76554e-06
759.5	0.079	759.5	0.026	759.5	0.07623	1.63265	0.000458536	1.63265	0.000296125	1.63265	4.28074e-06
760	0.079	760	0.026	760	0.07502	1.63158	0.000457933	1.63158	0.000277371	1.63158	4.27511e-06
760.5	0.079	760.5	0.026	760.5	0.07502	1.63051	0.000457331	1.63051	0.000277006	1.63051	4.26949e-06
761	0.078	761	0.026	761	0.07502	1.62943	0.00043398	1.62943	0.000276642	1.62943	4.26388e-06
761.5	0.078	761.5	0.026	761.5	0.07381	1.62837	0.00043341	1.62837	0.000258853	1.62837	4.25828e-06
762	0.078	762	0.026	762	0.07381	1.6273	0.000432841	1.6273	0.000258514	1.6273	4.2527e-06
762.5	0.077	762.5	0.026	762.5	0.07381	1.62623	0.000410473	1.62623	0.000258175	1.62623	4.24712e-06
763	0.077	763	0.026	763	0.0726	1.62516	0.000409935	1.62516	0.000241314	1.62516	4.24156e-06
763.5	0.077	763.5	0.024	763.5	0.0726	1.6241	0.000409398	1.6241	0.000240999	1.6241	3.07538e-06
764	0.076	764	0.024	764	0.0726	1.62304	0.00038798	1.62304	0.000240683	1.62304	3.07135e-06
764.5	0.076	764.5	0.024	764.5	0.0726	1.62198	0.000387473	1.62198	0.000240368	1.62198	3.06734e-06
765	0.076	765	0.024	765	0.0726	1.62092	0.000386967	1.62092	0.000240054	1.62092	3.06333e-06
765.5	0.076	765.5	0.024	765.5	0.0726	1.61986	0.000386461	1.61986	0.000239741	1.61986	3.05933e-06
766	0.075	766	0.024	766	0.07139	1.6188	0.000365992	1.6188	0.000223837	1.6188	3.05533e-06
766.5	0.075	766.5	0.024	766.5	0.07139	1.61774	0.000365515	1.61774	0.000223545	1.61774	3.05135e-06
767	0.075	767	0.024	767	0.07139	1.61669	0.000365038	1.61669	0.000223254	1.61669	3.04737e-06
767.5	0.075	767.5	0.024	767.5	0.07139	1.61564	0.000364563	1.61564	0.000222963	1.61564	3.0434e-06
768	0.074	768	0.024	768	0.07018	1.61458	0.00034501	1.61458	0.000207934	1.61458	3.03944e-06
768.5	0.074	768.5	0.024	768.5	0.07018	1.61353	0.000344561	1.61353	0.000207664	1.61353	3.03549e-06
769	0.074	769	0.024	769	0.07018	1.61248	0.000344113	1.61248	0.000207394	1.61248	3.03154e-06
769.5	0.074	769.5	0.024	769.5	0.06897	1.61144	0.000343666	1.61144	0.000193186	1.61144	3.0276e-06
770	0.073	770	0.024	770	0.06897	1.61039	0.000324998	1.61039	0.000192935	1.61039	3.02367e-06
770.5	0.073	770.5	0.022	770.5	0.06897	1.60934	0.000324576	1.60934	0.000192685	1.60934	2.1321e-06
771	0.073	771	0.022	771	0.06897	1.6083	0.000324156	1.6083	0.000192435	1.6083	2.12934e-06
771.5	0.073	771.5	0.022	771.5	0.06776	1.60726	0.000323736	1.60726	0.000179032	1.60726	2.12658e-06
772	0.073	772	0.022	772	0.06776	1.60622	0.000323316	1.60622	0.0001788	1.60622	2.12382e-06
772.5	0.072	772.5	0.022	772.5	0.06776	1.60518	0.000305526	1.60518	0.000178568	1.60518	2.12108e-06
773	0.072	773	0.022	773	0.06776	1.60414	0.000305131	1.60414	0.000178337	1.60414	2.11833e-06
773.5	0.072	773.5	0.022	773.5	0.06776	1.6031	0.000304737	1.6031	0.000178107	1.6031	2.1156e-06
774	0.072	774	0.022	774	0.06655	1.60207	0.000304343	1.60207	0.000165492	1.60207	2.11286e-06
774.5	0.071	774.5	0.022	774.5	0.06655	1.60103	0.000287376	1.60103	0.000165278	1.60103	2.11014e-06
775	0.071	775	0.022	775	0.06655	1.6	0.000287006	1.6	0.000165065	1.6	2.10741e-06
775.5	0.071	775.5	0.022	775.5	0.06655	1.59897	0.000286636	1.59897	0.000164852	1.59897	2.1047e-06
776	0.071	776	0.022	776	0.06655	1.59794	0.000286266	1.59794	0.00016464	1.59794	2.10199e-06
776.5	0.07	776.5	0.02	776.5	0.06534	1.59691	0.000270094	1.59691	0.000152777	1.59691	1.43381e-06
777	0.07	777	0.02	777	0.06534	1.59588	0.000269747	1.59588	0.00015258	1.59588	1.43197e-06
777.5	0.069	777.5	0.02	777.5	0.06534	1.59486	0.000254301	1.59486	0.000152384	1.59486	1.43012e-06
778	0.069	778	0.02	778	0.06534	1.59383	0.000253974	1.59383	0.000152188	1.59383	1.42829e-06
778.5	0.069	778.5	0.02	778.5	0.06413	1.59281	0.000253648	1.59281	0.00014103	1.59281	1.42645e-06
779	0.069	779	0.02	779	0.06413	1.59178	0.000253323	1.59178	0.000140849	1.59178	1.42462e-06
779.5	0.068	779.5	0.02	779.5	0.06413	1.59076	0.000238618	1.59076	0.000140668	1.59076	1.42279e-06
780	0.068	780	0.02	780	0.06413	1.58974	0.000238312	1.58974	0.000140488	1.58974	1.42097e-06
780.5	0.068	780.5	0.02	780.5	0.06413	1.58873	0.000238007	1.58873	0.000140308	1.58873	1.41915e-06
781	0.068	781	0.02	781	0.06292	1.58771	0.000237703	1.58771	0.000129836	1.58771	1.41733e-06
781.5	0.067	781.5	0.018	781.5	0.06292	1.58669	0.000223712	1.58669	0.00012967	1.58669	9.28708e-07
782	0.067	782	0.018	782	0.06292	1.58568	0.000223426	1.58568	0.000129504	1.58568	9.27521e-07
782.5	0.067	782.5	0.02	782.5	0.06292	1.58466	0.000223141	1.58466	0.000129339	1.58466	1.41191e-06
783	0.067	783	0.02	783	0.06292	1.58365	0.000222856	1.58365	0.000129174	1.58365	1.4101e-06
783.5	0.067	783.5	0.02	783.5	0.06292	1.58264	0.000222572	1.58264	0.000129009	1.58264	1.4083e-06
784	0.067	784	0.02	784	0.06171	1.58163	0.000222288	1.58163	0.000119205	1.58163	1.40651e-06
784.5	0.067	784.5	0.02	784.5	0.06171	1.58062	0.000222005	1.58062	0.000119053	1.58062	1.40472e-06
785	0.066	785	0.018	785	0.06171	1.57962	0.000208754	1.57962	0.000118901	1.57962	9.20445e-07
785.5	0.066	785.5	0.018	785.5	0.0605	1.57861	0.000208488	1.57861	0.000109697	1.57861	9.19274e-07
786	0.066	786	0.018	786	0.0605	1.57761	0.000208223	1.57761	0.000109557	1.57761	9.18105e-07
786.5	0.066	786.5	0.018	786.5	0.0605	1.57661	0.000207958	1.57661	0.000109418	1.57661	9.16938e-07
787	0.066	787	0.018	787	0.0605	1.5756	0.000207694	1.5756	0.000109279	1.5756	9.15773e-07
787.5	0.065	787.5	0.018	787.5	0.0605	1.5746	0.000195119	1.5746	0.00010914	1.5746	9.1461e-07
788	0.065	788	0.018	788	0.0605	1.5736	0.000194871	1.5736	0.000109002	1.5736	9.1345e-07
788.5	0.065	788.5	0.018	788.5	0.0605	1.57261	0.000194624	1.57261	0.000108863	1.57261	9.12292e-07
789	0.065	789	0.018	789	0.0605	1.57161	0.000194378	1.57161	0.000108726	1.57161	9.11136e-07
789.5	0.065	789.5	0.018	789.5	0.0605	1.57061	0.000194132	1.57061	0.000108588	1.57061	9.09982e-07
790	0.065	790	0.018	790	0.05929	1.56962	0.000193886	1.56962	0.000100022	1.56962	9.08831e-07
790.5	0.065	790.5	0.018	790.5	0.05929	1.56863	0.000193641	1.56863	9.9896e-05	1.56863	9.07682e-07
791	0.064	791	0.016	791	0.05929	1.56764	0.000181746	1.56764	9.97697e-05	1.56764	5.65936e-07
791.5	0.064	791.5	0.016	791.5	0.05808	1.56665	0.000181516	1.56665	9.17473e-05	1.56665	5.65222e-07
792	0.064	792	0.016	792	0.05808	1.56566	0.000181287	1.56566	9.16315e-05	1.56566	5.64508e-07
792.5	0.064	792.5	0.016	792.5	0.05687	1.56467	0.000181059	1.56467	8.41176e-05	1.56467	5.63796e-07
793	0.063	793	0.016	793	0.05687	1.56368	0.000169772	1.56368	8.40115e-05	1.56368	5.63085e-07
793.5	0.063	793.5	0.016	793.5	0.05687	1.5627	0.000169558	1.5627	8.39057e-05	1.5627	5.62376e-07
794	0.063	794	0.016	794	0.05687	1.56171	0.000169344	1.56171	8.38e-05	1.56171	5.61668e-07
794.5	0.063	794.5	0.016	794.5	0.05687	1.56073	0.000169131	1.56073	8.36946e-05	1.56073	5.60961e-07
795	0.062	795	0.016	795	0.05687	1.55975	0.000158429	1.55975	8.35894e-05	1.55975	5.60256e-07
795.5	0.062	795.5	0.016	795.5	0.05687	1.55877	0.00015823	1.55877	8.34843e-05	1.55877	5.59552e-07
796	0.062	796	0.016	796	0.05566	1.55779	0.000158031	1.55779	7.65003e-05	1.55779	5.58849e-07
796.5	0.062	796.5	0.016	796.5	0.05566	1.55681	0.000157832	1.55681	7.64043e-05	1.55681	5.58148e-07
797	0.062	797	0.016	797	0.05566	1.55583	0.000157634	1.55583	7.63085e-05	1.55583	5.57448e-07
797.5	0.062	797.5	0.016	797.5	0.05566	1.55486	0.000157437	1.55486	7.62128e-05	1.55486	5.56749e-07
798	0.062	798	0.016	798	0.05566	1.55388	0.00015724	1.55388	7.61173e-05	1.55388	5.56051e-07
798.5	0.062	798.5	0.016	798.5	0.05566	1.55291	0.000157043	1.55291	7.60221e-05	1.55291	5.55355e-07
799	0.061	799	0.016	799	0.05566	1.55194	0.000146953	1.55194	7.59269e-05	1.55194	5.5466e-07
799.5	0.061	799.5	0.016	799.5	0.05566	1.55097	0.00014677	1.55097	7.5832e-05	1.55097	5.53967e-07
800	0.061	800	0.016	800	0.05445	1.55	0.000146586	1.55	6.93575e-05	1.55	5.53275e-07

## Sheet: Figure2e
	TpBpy-NS
Binding energy (eV)	Intensity
20	146.225
19.95	140.754
19.9	164.267
19.85	116.349
19.8	99.5545
19.75	124.585
19.7	156.8
19.65	140.423
19.6	139.983
19.55	174.623
19.5	137.851
19.45	142.329
19.4	132.01
19.35	142.557
19.3	154.451
19.25	135.089
19.2	156.88
19.15	139.881
19.1	118.914
19.05	132.818
19	136.884
18.95	159.869
18.9	158.806
18.85	144.722
18.8	111.931
18.75	131.067
18.7	97.5577
18.65	148.566
18.6	139.456
18.55	127.286
18.5	151.715
18.45	126.058
18.4	120.52
18.35	155.946
18.3	164.625
18.25	105.485
18.2	84.1016
18.15	119.789
18.1	154.384
18.05	88.0992
18	149.029
17.95	184.547
17.9	114.846
17.85	92.7691
17.8	139.756
17.75	134.334
17.7	73.376
17.65	93.9509
17.6	110.524
17.55	125.432
17.5	101.498
17.45	83.7068
17.4	81.2725
17.35	118.571
17.3	116.529
17.25	104.075
17.2	95.2461
17.15	118.742
17.1	66.1051
17.05	114.259
17	110.806
16.95	84.3471
16.9	103.848
16.85	123.608
16.8	94.2777
16.75	77.5377
16.7	95.2541
16.65	124.978
16.6	83.8669
16.55	113.878
16.5	196.134
16.45	459.448
16.4	915.981
16.35	1777.14
16.3	3033.27
16.25	4871.35
16.2	6096.57
16.15	7712.78
16.1	10041.6
16.05	11397.9
16	12351.8
15.95	13733.4
15.9	14605.5
15.85	15339.3
15.8	16627.9
15.75	16907.6
15.7	18266.9
15.65	19244.5
15.6	19885.2
15.55	20448.9
15.5	21505.9
15.45	21129.5
15.4	21648.9
15.35	22247.7
15.3	22987.4
15.25	22935.3
15.2	23392.2
15.15	23739.9
15.1	23966.4
15.05	24942.3
15	24838
14.95	25160
14.9	24919.1
14.85	24876.8
14.8	25625.6
14.75	25725.2
14.7	25554.4
14.65	25937
14.6	26283.4
14.55	27010.3
14.5	26801.9
14.45	27243.4
14.4	27042.2
14.35	27124.4
14.3	27142.6
14.25	27883.5
14.2	28658.7
14.15	28333.5
14.1	27932.6
14.05	28227.5
14	28178.8
13.95	28177.3
13.9	28099
13.85	28842.8
13.8	28583.3
13.75	28552.3
13.7	28282.7
13.65	27572.7
13.6	27926
13.55	28705
13.5	28099.4
13.45	28533.9
13.4	28016.4
13.35	28279
13.3	28594.6
13.25	27828.5
13.2	27792.6
13.15	27797.4
13.1	27444.6
13.05	27511.4
13	26936.3
12.95	27334.5
12.9	26899.4
12.85	26752.7
12.8	26440.6
12.75	25943.9
12.7	25816.5
12.65	24892.6
12.6	25053.6
12.55	24950.3
12.5	25358.1
12.45	24987.2
12.4	24276.2
12.35	24176.9
12.3	23850.5
12.25	22717.7
12.2	22445.7
12.15	22130.5
12.1	21630
12.05	21900.7
12	21131
11.95	21087.7
11.9	20914
11.85	19974.6
11.8	20020.3
11.75	19381.5
11.7	19030.4
11.65	18895.4
11.6	18066.5
11.55	17433.3
11.5	16482.9
11.45	16478.1
11.4	16017.5
11.35	15404.7
11.3	15158.6
11.25	14540.8
11.2	13648.2
11.15	13268.7
11.1	13113.5
11.05	12367.6
11	11886.9
10.95	11348.7
10.9	10938.2
10.85	10537.4
10.8	9900.54
10.75	9546.24
10.7	9042.6
10.65	8630.56
10.6	8281.32
10.55	7701.51
10.5	7308.25
10.45	7329.38
10.4	7133.82
10.35	6538.38
10.3	6010.57
10.25	5750.6
10.2	5667.57
10.15	5191.89
10.1	4594.91
10.05	4530.73
10	4482.86
9.95	4036.75
9.9	3768.58
9.85	3224.73
9.8	3080.97
9.75	2960.2
9.7	2643.07
9.65	2583.53
9.6	2312.73
9.55	2359.73
9.5	2166.69
9.45	2246.14
9.4	2152.11
9.35	2023.95
9.3	2113.37
9.25	2061.25
9.2	2059.86
9.15	1950.6
9.1	1967.89
9.05	2006.83
9	2034.41
8.95	1762.29
8.9	1866.37
8.85	1837.94
8.8	1682.78
8.75	1683.3
8.7	1672.99
8.65	1639.26
8.6	1605.24
8.55	1561.19
8.5	1520.3
8.45	1601
8.4	1690.93
8.35	1498.05
8.3	1274.89
8.25	1492.15
8.2	1426.69
8.15	1446.13
8.1	1441.39
8.05	1300.66
8	1350.22
7.95	1238.98
7.9	1130.28
7.85	1282.25
7.8	1302.5
7.75	1379.11
7.7	1245.97
7.65	1392.09
7.6	1428.4
7.55	1342.94
7.5	1289.02
7.45	1283.05
7.4	1340.88
7.35	1258.94
7.3	1166.99
7.25	1116.29
7.2	1105.24
7.15	1132.36
7.1	1035.86
7.05	1001.35
7	1049.51
6.95	1105.6
6.9	1097.45
6.85	1050.04
6.8	1025.24
6.75	1016.51
6.7	1103.01
6.65	1072.81
6.6	965.628
6.55	884.262
6.5	957.776
6.45	968.498
6.4	882.732
6.35	959.284
6.3	873.488
6.25	891.19
6.2	896.092
6.15	945.577
6.1	856.017
6.05	935.191
6	900.353
5.95	938.227
5.9	939.234
5.85	913.852
5.8	768.952
5.75	791.833
5.7	835.398
5.65	787.146
5.6	792.305
5.55	869.44
5.5	794.931
5.45	750.471
5.4	682.073
5.35	707.856
5.3	745.261
5.25	680.475
5.2	701.514
5.15	631.678
5.1	680.415
5.05	708.922
5	644.42
4.95	674.775
4.9	725.069
4.85	767.458
4.8	612.928
4.75	588.185
4.7	513.709
4.65	547.554
4.6	526.448
4.55	582.054
4.5	572.31
4.45	523.029
4.4	546.705
4.35	563.543
4.3	597.774
4.25	499.164
4.2	531.363
4.15	514.467
4.1	534.11
4.05	495.696
4	460.309
3.95	517.534
3.9	552.693
3.85	548.589
3.8	530.971
3.75	468.362
3.7	510.598
3.65	449.593
3.6	390.747
3.55	420.884
3.5	372.988
3.45	361.236
3.4	422.71
3.35	393.799
3.3	375.806
3.25	386.773
3.2	318.311
3.15	393.469
3.1	361.67
3.05	353.715
3	344.873
2.95	313.421
2.9	301.538
2.85	342.212
2.8	262.673
2.75	274.693
2.7	349.058
2.65	273.192
2.6	283.729
2.55	254.851
2.5	312.003
2.45	268.706
2.4	267.304
2.35	203.888
2.3	158.045
2.25	203.151
2.2	240.127
2.15	182.729
2.1	244.048
2.05	233.651
2	243.864
1.95	190.95
1.9	219.368
1.85	186.537
1.8	179.086
1.75	232.268
1.7	171.148
1.65	171.515
1.6	153.041
1.55	202.328
1.5	175.498
1.45	168.234
1.4	159.771
1.35	153.208
1.3	171.345
1.25	154.759
1.2	119.729
1.15	137.122
1.1	158.067
1.05	120.427
1	122.201
0.95	144.643
0.9	173.879
0.85	115.417
0.8	116.315
0.75	141.883
0.7	148.678
0.65	100.316
0.6	156.194
0.55	157.961
0.5	146.006
0.45	148.109
0.4	65.4062
0.35	97.3283
0.3	84.6979
0.25	115.215
0.2	115.746
0.15	90.9164
0.1	111.135
0.05	104.69
0	82.8451
-0.05	86.3972
-0.1	99.3037
-0.15	150.843
-0.2	113.524
-0.25	79.197
-0.3	50.9644
-0.35	86.2225
-0.4	121.309
-0.45	116.973
-0.5	80.0814
-0.55	57.7231
-0.6	50.2228
-0.65	125.105
-0.7	121.274
-0.75	81.3445
-0.8	88.2433
-0.85	78.1606
-0.9	59.6132
-0.95	62.8985
-1	88.6021
-1.05	63.316
-1.1	72.0035
-1.15	72.1222
-1.2	55.7303
-1.25	60.8377
-1.3	90.5295
-1.35	61.4926
-1.4	42.0168
-1.45	38.0125
-1.5	71.2405
-1.55	80.799
-1.6	81.57
-1.65	80.835
-1.7	77.7017
-1.75	69.7946
-1.8	59.0596
-1.85	57.523
-1.9	39.6745
-1.95	64.8406
-2	57.7231
-2.05	87.7925
-2.1	108.105
-2.15	49.2864
-2.2	49.0836
-2.25	32.5664
-2.3	41.1765
-2.35	47.1335
-2.4	48.3407
-2.45	47.379
-2.5	25.7703
-2.55	34.259
-2.6	67.5003
-2.65	59.281
-2.7	57.7231
-2.75	53.268
-2.8	34.5912
-2.85	41.4392
-2.9	39.948
-2.95	27.2242
-3	42.7491
-3.05	32.3703
-3.1	41.4432
-3.15	37.5457
-3.2	38.8729
-3.25	32.3143
-3.3	45.6009
-3.35	40.9417
-3.4	28.222
-3.45	37.8258
-3.5	51.8021
-3.55	31.8447
-3.6	62.6864
-3.65	27.4376
-3.7	47.2696
-3.75	47.6604
-3.8	56.1905
-3.85	35.5222
-3.9	32.553
-3.95	27.5964
-4	35.5262
-4.05	33.8389
-4.1	20.0654
-4.15	16.3599
-4.2	11.8021
-4.25	38.7795
-4.3	69.7892
-4.35	34.5685
-4.4	53.6134
-4.45	54.6218
-4.5	19.2344
-4.55	33.0052
-4.6	21.3859
-4.65	21.3432
-4.7	31.5366
-4.75	24.6312
-4.8	19.6319
-4.85	56.4452
-4.9	38.3153
-4.95	27.0375
-5	28.0819
-5.05	21.0484
-5.1	31.6687
-5.15	14.8833
-5.2	37.6137
-5.25	36.8347
-5.3	21.8114
-5.35	51.6046
-5.4	33.2373
-5.45	18.1286
-5.5	23.4734
-5.55	20.1027
-5.6	53.9176
-5.65	41.2712
-5.7	29.8479
-5.75	11.3792
-5.8	19.5331
-5.85	19.8906
-5.9	32.2796
-5.95	16.6533
-6	50.8683
-6.05	45.4555
-6.1	26.9548
-6.15	28.1232
-6.2	8.66213
-6.25	11.0044
-6.3	11.6753
-6.35	33.0932
-6.4	30.7803
-6.45	26.7414
-6.5	48.4901
-6.55	61.8754
-6.6	46.7414
-6.65	32.8691
-6.7	30.1347
-6.75	30.819
-6.8	52.0595
-6.85	54.0576
-6.9	38.4034
-6.95	37.7578
-7	35.6196
-7.05	22.9772
-7.1	27.6177
-7.15	38.3807
-7.2	26.3425
-7.25	13.328
-7.3	29.6078
-7.35	23.4054
-7.4	29.5958
-7.45	31.3472
-7.5	31.7927
-7.55	27.7444
-7.6	15.9277
-7.65	21.0751
-7.7	37.1642
-7.75	33.8095
-7.8	49.4945
-7.85	37.9325
-7.9	36.672
-7.95	9.29572
-8	22.3383
-8.05	28.0365
-8.1	16.3986
-8.15	24.2857
-8.2	14.2457
-8.25	26.6667
-8.3	44.1603
-8.35	29.2931
-8.4	30.3641
-8.45	48.5101
-8.5	18.0272
-8.55	29.8653
-8.6	33.0692
-8.65	25.2955
-8.7	27.5777
-8.75	20.5962
-8.8	32.429
-8.85	50.6589
-8.9	38.9863
-8.95	46.9935
-9	33.6241
-9.05	34.0029
-9.1	30.8417
-9.15	24.5138
-9.2	14.2951
-9.25	20.5429
-9.3	38.6661
-9.35	45.9517
-9.4	30.5496
-9.45	50.4162
-9.5	46.1691
-9.55	34.1363
-9.6	32.8945
-9.65	25.6222
-9.7	17.6017
-9.75	17.1495
-9.8	32.1315
-9.85	22.6997
-9.9	57.1349
-9.95	36.1331
-10	30.4202

## Sheet: Figure2f
	VB V vs.NHE(pH=0)	CB V vs.NHE(pH=0)
TpBpy-NS	1.79	-0.41
TpBpy-2-NS	1.71	-0.61
TpBD-NS	1.45	-0.85

## Sheet: Figure3a
Pt@TpBpy-NS		Pt@TpBpy-2-NS		Pt@TpBD-NS
H2 Evolution (umol)	O2 Evolution (umol)	H2 Evolution (umol)	O2 Evolution (umol)	H2 Evolution (umol)	O2 Evolution (umol)
4.655	9.99	1.45045	3.01336	0	0
			.

## Sheet: Figure3b
	Pt@TpBpy-NS		Pt@TpBpy-NS
Wavelength (nm)	Absorbance	Wavelength (nm)	AQY(%)
200	0.674	450±15	2.8
200.5	0.673	500±15	2.73
201	0.673	550±15	1.14
201.5	0.672	600±15	0.29
202	0.671	650±15	0.13
202.5	0.672
203	0.673
203.5	0.673
204	0.673
204.5	0.673
205	0.671
205.5	0.67
206	0.669
206.5	0.668
207	0.667
207.5	0.666
208	0.666
208.5	0.665
209	0.664
209.5	0.664
210	0.664
210.5	0.664
211	0.664
211.5	0.664
212	0.664
212.5	0.663
213	0.663
213.5	0.662
214	0.662
214.5	0.662
215	0.662
215.5	0.661
216	0.661
216.5	0.661
217	0.662
217.5	0.661
218	0.661
218.5	0.662
219	0.662
219.5	0.661
220	0.661
220.5	0.661
221	0.661
221.5	0.662
222	0.662
222.5	0.662
223	0.662
223.5	0.662
224	0.662
224.5	0.662
225	0.662
225.5	0.662
226	0.662
226.5	0.661
227	0.662
227.5	0.663
228	0.663
228.5	0.663
229	0.663
229.5	0.662
230	0.662
230.5	0.662
231	0.662
231.5	0.662
232	0.663
232.5	0.663
233	0.662
233.5	0.662
234	0.662
234.5	0.662
235	0.662
235.5	0.662
236	0.662
236.5	0.662
237	0.663
237.5	0.663
238	0.663
238.5	0.663
239	0.663
239.5	0.663
240	0.663
240.5	0.663
241	0.663
241.5	0.663
242	0.664
242.5	0.664
243	0.663
243.5	0.663
244	0.663
244.5	0.662
245	0.662
245.5	0.662
246	0.662
246.5	0.662
247	0.662
247.5	0.662
248	0.662
248.5	0.661
249	0.661
249.5	0.661
250	0.661
250.5	0.661
251	0.661
251.5	0.661
252	0.661
252.5	0.661
253	0.661
253.5	0.661
254	0.661
254.5	0.661
255	0.661
255.5	0.661
256	0.661
256.5	0.662
257	0.662
257.5	0.662
258	0.662
258.5	0.662
259	0.662
259.5	0.662
260	0.662
260.5	0.662
261	0.662
261.5	0.662
262	0.662
262.5	0.662
263	0.662
263.5	0.662
264	0.662
264.5	0.662
265	0.662
265.5	0.662
266	0.662
266.5	0.662
267	0.663
267.5	0.663
268	0.663
268.5	0.663
269	0.664
269.5	0.664
270	0.664
270.5	0.664
271	0.665
271.5	0.664
272	0.664
272.5	0.664
273	0.664
273.5	0.665
274	0.665
274.5	0.665
275	0.666
275.5	0.666
276	0.666
276.5	0.666
277	0.667
277.5	0.667
278	0.667
278.5	0.667
279	0.668
279.5	0.668
280	0.669
280.5	0.669
281	0.67
281.5	0.67
282	0.671
282.5	0.671
283	0.671
283.5	0.671
284	0.672
284.5	0.672
285	0.673
285.5	0.673
286	0.674
286.5	0.674
287	0.675
287.5	0.675
288	0.676
288.5	0.676
289	0.677
289.5	0.677
290	0.677
290.5	0.677
291	0.678
291.5	0.678
292	0.679
292.5	0.68
293	0.68
293.5	0.681
294	0.681
294.5	0.681
295	0.682
295.5	0.682
296	0.683
296.5	0.683
297	0.684
297.5	0.684
298	0.684
298.5	0.684
299	0.685
299.5	0.685
300	0.686
300.5	0.686
301	0.686
301.5	0.687
302	0.687
302.5	0.687
303	0.687
303.5	0.687
304	0.688
304.5	0.688
305	0.689
305.5	0.69
306	0.691
306.5	0.692
307	0.692
307.5	0.692
308	0.693
308.5	0.693
309	0.693
309.5	0.694
310	0.694
310.5	0.694
311	0.695
311.5	0.695
312	0.696
312.5	0.696
313	0.697
313.5	0.697
314	0.698
314.5	0.699
315	0.699
315.5	0.7
316	0.701
316.5	0.702
317	0.702
317.5	0.703
318	0.704
318.5	0.706
319	0.707
319.5	0.708
320	0.709
320.5	0.711
321	0.712
321.5	0.713
322	0.715
322.5	0.716
323	0.717
323.5	0.718
324	0.72
324.5	0.721
325	0.723
325.5	0.724
326	0.726
326.5	0.727
327	0.728
327.5	0.729
328	0.73
328.5	0.731
329	0.732
329.5	0.733
330	0.734
330.5	0.735
331	0.736
331.5	0.736
332	0.737
332.5	0.738
333	0.738
333.5	0.739
334	0.74
334.5	0.74
335	0.741
335.5	0.741
336	0.742
336.5	0.743
337	0.744
337.5	0.744
338	0.745
338.5	0.745
339	0.745
339.5	0.746
340	0.746
340.5	0.746
341	0.747
341.5	0.748
342	0.748
342.5	0.748
343	0.749
343.5	0.749
344	0.749
344.5	0.75
345	0.75
345.5	0.75
346	0.751
346.5	0.751
347	0.752
347.5	0.752
348	0.752
348.5	0.752
349	0.752
349.5	0.753
350	0.754
350.5	0.754
351	0.755
351.5	0.755
352	0.755
352.5	0.755
353	0.756
353.5	0.756
354	0.756
354.5	0.756
355	0.756
355.5	0.756
356	0.757
356.5	0.757
357	0.757
357.5	0.757
358	0.757
358.5	0.757
359	0.758
359.5	0.758
360	0.758
360.5	0.758
361	0.758
361.5	0.758
362	0.758
362.5	0.758
363	0.758
363.5	0.758
364	0.758
364.5	0.758
365	0.758
365.5	0.758
366	0.758
366.5	0.758
367	0.757
367.5	0.757
368	0.757
368.5	0.756
369	0.756
369.5	0.756
370	0.756
370.5	0.755
371	0.755
371.5	0.758
372	0.76
372.5	0.763
373	0.766
373.5	0.769
374	0.769
374.5	0.769
375	0.769
375.5	0.769
376	0.77
376.5	0.77
377	0.77
377.5	0.77
378	0.77
378.5	0.771
379	0.771
379.5	0.771
380	0.771
380.5	0.772
381	0.772
381.5	0.772
382	0.772
382.5	0.772
383	0.773
383.5	0.773
384	0.773
384.5	0.773
385	0.773
385.5	0.774
386	0.774
386.5	0.774
387	0.775
387.5	0.775
388	0.775
388.5	0.775
389	0.775
389.5	0.776
390	0.776
390.5	0.776
391	0.776
391.5	0.776
392	0.777
392.5	0.777
393	0.777
393.5	0.777
394	0.777
394.5	0.777
395	0.778
395.5	0.778
396	0.778
396.5	0.779
397	0.779
397.5	0.779
398	0.779
398.5	0.779
399	0.78
399.5	0.78
400	0.78
400.5	0.781
401	0.781
401.5	0.781
402	0.781
402.5	0.782
403	0.782
403.5	0.782
404	0.782
404.5	0.783
405	0.783
405.5	0.783
406	0.783
406.5	0.783
407	0.783
407.5	0.784
408	0.784
408.5	0.784
409	0.785
409.5	0.785
410	0.785
410.5	0.785
411	0.786
411.5	0.786
412	0.786
412.5	0.786
413	0.787
413.5	0.787
414	0.787
414.5	0.787
415	0.787
415.5	0.788
416	0.788
416.5	0.789
417	0.789
417.5	0.79
418	0.79
418.5	0.79
419	0.791
419.5	0.791
420	0.791
420.5	0.791
421	0.792
421.5	0.792
422	0.792
422.5	0.792
423	0.792
423.5	0.792
424	0.793
424.5	0.793
425	0.793
425.5	0.793
426	0.794
426.5	0.794
427	0.794
427.5	0.794
428	0.794
428.5	0.794
429	0.795
429.5	0.795
430	0.795
430.5	0.795
431	0.796
431.5	0.796
432	0.796
432.5	0.796
433	0.796
433.5	0.796
434	0.796
434.5	0.797
435	0.797
435.5	0.797
436	0.797
436.5	0.797
437	0.797
437.5	0.798
438	0.798
438.5	0.798
439	0.798
439.5	0.798
440	0.798
440.5	0.799
441	0.799
441.5	0.799
442	0.799
442.5	0.799
443	0.799
443.5	0.799
444	0.799
444.5	0.799
445	0.799
445.5	0.799
446	0.8
446.5	0.8
447	0.8
447.5	0.8
448	0.8
448.5	0.8
449	0.8
449.5	0.8
450	0.8
450.5	0.8
451	0.8
451.5	0.8
452	0.8
452.5	0.8
453	0.801
453.5	0.801
454	0.801
454.5	0.801
455	0.801
455.5	0.801
456	0.801
456.5	0.801
457	0.801
457.5	0.801
458	0.801
458.5	0.8
459	0.8
459.5	0.8
460	0.8
460.5	0.8
461	0.799
461.5	0.8
462	0.8
462.5	0.8
463	0.801
463.5	0.801
464	0.801
464.5	0.801
465	0.802
465.5	0.802
466	0.802
466.5	0.802
467	0.802
467.5	0.802
468	0.803
468.5	0.803
469	0.803
469.5	0.803
470	0.803
470.5	0.803
471	0.803
471.5	0.803
472	0.803
472.5	0.803
473	0.803
473.5	0.803
474	0.803
474.5	0.803
475	0.802
475.5	0.802
476	0.802
476.5	0.802
477	0.802
477.5	0.802
478	0.801
478.5	0.801
479	0.801
479.5	0.801
480	0.8
480.5	0.8
481	0.8
481.5	0.8
482	0.8
482.5	0.8
483	0.799
483.5	0.799
484	0.799
484.5	0.799
485	0.798
485.5	0.798
486	0.798
486.5	0.797
487	0.797
487.5	0.797
488	0.797
488.5	0.797
489	0.796
489.5	0.796
490	0.796
490.5	0.796
491	0.795
491.5	0.795
492	0.795
492.5	0.794
493	0.794
493.5	0.794
494	0.793
494.5	0.793
495	0.793
495.5	0.792
496	0.792
496.5	0.792
497	0.791
497.5	0.791
498	0.79
498.5	0.79
499	0.789
499.5	0.789
500	0.788
500.5	0.788
501	0.787
501.5	0.786
502	0.786
502.5	0.785
503	0.784
503.5	0.783
504	0.782
504.5	0.781
505	0.78
505.5	0.78
506	0.779
506.5	0.778
507	0.777
507.5	0.776
508	0.774
508.5	0.773
509	0.772
509.5	0.771
510	0.77
510.5	0.769
511	0.767
511.5	0.766
512	0.764
512.5	0.763
513	0.761
513.5	0.759
514	0.758
514.5	0.756
515	0.754
515.5	0.752
516	0.75
516.5	0.748
517	0.746
517.5	0.744
518	0.742
518.5	0.739
519	0.737
519.5	0.734
520	0.732
520.5	0.729
521	0.726
521.5	0.723
522	0.72
522.5	0.718
523	0.714
523.5	0.711
524	0.708
524.5	0.705
525	0.702
525.5	0.699
526	0.695
526.5	0.692
527	0.688
527.5	0.684
528	0.681
528.5	0.677
529	0.673
529.5	0.67
530	0.666
530.5	0.662
531	0.658
531.5	0.655
532	0.651
532.5	0.647
533	0.643
533.5	0.64
534	0.636
534.5	0.632
535	0.629
535.5	0.625
536	0.621
536.5	0.617
537	0.614
537.5	0.61
538	0.607
538.5	0.604
539	0.601
539.5	0.598
540	0.594
540.5	0.591
541	0.588
541.5	0.585
542	0.582
542.5	0.579
543	0.576
543.5	0.573
544	0.571
544.5	0.568
545	0.566
545.5	0.563
546	0.561
546.5	0.558
547	0.556
547.5	0.554
548	0.552
548.5	0.55
549	0.548
549.5	0.546
550	0.544
550.5	0.542
551	0.54
551.5	0.538
552	0.536
552.5	0.534
553	0.532
553.5	0.531
554	0.529
554.5	0.527
555	0.525
555.5	0.524
556	0.522
556.5	0.52
557	0.518
557.5	0.517
558	0.515
558.5	0.513
559	0.511
559.5	0.51
560	0.508
560.5	0.506
561	0.504
561.5	0.502
562	0.501
562.5	0.499
563	0.498
563.5	0.496
564	0.494
564.5	0.493
565	0.491
565.5	0.489
566	0.488
566.5	0.486
567	0.484
567.5	0.483
568	0.481
568.5	0.48
569	0.478
569.5	0.477
570	0.475
570.5	0.474
571	0.472
571.5	0.471
572	0.469
572.5	0.468
573	0.467
573.5	0.465
574	0.464
574.5	0.462
575	0.461
575.5	0.459
576	0.458
576.5	0.457
577	0.455
577.5	0.454
578	0.453
578.5	0.451
579	0.45
579.5	0.449
580	0.447
580.5	0.446
581	0.444
581.5	0.443
582	0.442
582.5	0.44
583	0.439
583.5	0.438
584	0.436
584.5	0.435
585	0.434
585.5	0.432
586	0.431
586.5	0.43
587	0.428
587.5	0.427
588	0.425
588.5	0.424
589	0.423
589.5	0.422
590	0.42
590.5	0.419
591	0.418
591.5	0.416
592	0.415
592.5	0.414
593	0.413
593.5	0.411
594	0.41
594.5	0.409
595	0.408
595.5	0.406
596	0.405
596.5	0.404
597	0.403
597.5	0.401
598	0.4
598.5	0.399
599	0.398
599.5	0.396
600	0.395
600.5	0.394
601	0.392
601.5	0.391
602	0.39
602.5	0.389
603	0.387
603.5	0.386
604	0.385
604.5	0.383
605	0.382
605.5	0.381
606	0.379
606.5	0.378
607	0.377
607.5	0.375
608	0.374
608.5	0.373
609	0.371
609.5	0.37
610	0.369
610.5	0.367
611	0.366
611.5	0.364
612	0.363
612.5	0.361
613	0.36
613.5	0.359
614	0.357
614.5	0.356
615	0.355
615.5	0.353
616	0.352
616.5	0.35
617	0.349
617.5	0.347
618	0.346
618.5	0.345
619	0.344
619.5	0.342
620	0.341
620.5	0.34
621	0.338
621.5	0.337
622	0.336
622.5	0.334
623	0.333
623.5	0.332
624	0.331
624.5	0.329
625	0.328
625.5	0.327
626	0.326
626.5	0.324
627	0.323
627.5	0.322
628	0.321
628.5	0.319
629	0.318
629.5	0.317
630	0.316
630.5	0.315
631	0.314
631.5	0.312
632	0.311
632.5	0.31
633	0.309
633.5	0.308
634	0.307
634.5	0.306
635	0.305
635.5	0.304
636	0.303
636.5	0.302
637	0.3
637.5	0.299
638	0.298
638.5	0.297
639	0.296
639.5	0.295
640	0.294
640.5	0.293
641	0.292
641.5	0.291
642	0.29
642.5	0.289
643	0.288
643.5	0.287
644	0.287
644.5	0.286
645	0.285
645.5	0.284
646	0.283
646.5	0.282
647	0.281
647.5	0.28
648	0.279
648.5	0.278
649	0.277
649.5	0.277
650	0.276
650.5	0.275
651	0.274
651.5	0.273
652	0.272
652.5	0.272
653	0.271
653.5	0.27
654	0.269
654.5	0.268
655	0.267
655.5	0.267
656	0.266
656.5	0.265
657	0.264
657.5	0.263
658	0.263
658.5	0.262
659	0.261
659.5	0.26
660	0.259
660.5	0.259
661	0.258
661.5	0.257
662	0.256
662.5	0.256
663	0.255
663.5	0.254
664	0.254
664.5	0.253
665	0.252
665.5	0.251
666	0.25
666.5	0.25
667	0.249
667.5	0.248
668	0.247
668.5	0.247
669	0.246
669.5	0.245
670	0.245
670.5	0.244
671	0.243
671.5	0.243
672	0.242
672.5	0.241
673	0.24
673.5	0.24
674	0.239
674.5	0.238
675	0.237
675.5	0.237
676	0.236
676.5	0.235
677	0.235
677.5	0.234
678	0.233
678.5	0.233
679	0.232
679.5	0.231
680	0.231
680.5	0.23
681	0.229
681.5	0.229
682	0.228
682.5	0.228
683	0.227
683.5	0.226
684	0.226
684.5	0.225
685	0.224
685.5	0.224
686	0.223
686.5	0.222
687	0.222
687.5	0.221
688	0.221
688.5	0.22
689	0.219
689.5	0.219
690	0.218
690.5	0.218
691	0.217
691.5	0.216
692	0.216
692.5	0.215
693	0.214
693.5	0.214
694	0.213
694.5	0.213
695	0.212
695.5	0.212
696	0.211
696.5	0.211
697	0.21
697.5	0.209
698	0.209
698.5	0.209
699	0.208
699.5	0.208
700	0.207
700.5	0.206
701	0.206
701.5	0.205
702	0.205
702.5	0.204
703	0.204
703.5	0.203
704	0.203
704.5	0.202
705	0.202
705.5	0.201
706	0.201
706.5	0.2
707	0.2
707.5	0.199
708	0.199
708.5	0.199
709	0.198
709.5	0.197
710	0.197
710.5	0.196
711	0.196
711.5	0.196
712	0.195
712.5	0.195
713	0.194
713.5	0.194
714	0.193
714.5	0.193
715	0.192
715.5	0.192
716	0.192
716.5	0.191
717	0.191
717.5	0.19
718	0.19
718.5	0.19
719	0.189
719.5	0.189
720	0.188
720.5	0.188
721	0.187
721.5	0.187
722	0.186
722.5	0.186
723	0.186
723.5	0.185
724	0.185
724.5	0.185
725	0.184
725.5	0.184
726	0.184
726.5	0.184
727	0.183
727.5	0.183
728	0.182
728.5	0.182
729	0.181
729.5	0.181
730	0.181
730.5	0.181
731	0.18
731.5	0.18
732	0.179
732.5	0.179
733	0.179
733.5	0.178
734	0.178
734.5	0.178
735	0.177
735.5	0.177
736	0.177
736.5	0.176
737	0.176
737.5	0.176
738	0.175
738.5	0.175
739	0.175
739.5	0.174
740	0.174
740.5	0.174
741	0.174
741.5	0.173
742	0.173
742.5	0.173
743	0.172
743.5	0.172
744	0.172
744.5	0.172
745	0.171
745.5	0.171
746	0.171
746.5	0.17
747	0.17
747.5	0.17
748	0.169
748.5	0.169
749	0.169
749.5	0.169
750	0.168
750.5	0.168
751	0.168
751.5	0.168
752	0.167
752.5	0.167
753	0.167
753.5	0.167
754	0.166
754.5	0.166
755	0.166
755.5	0.166
756	0.165
756.5	0.165
757	0.165
757.5	0.164
758	0.164
758.5	0.164
759	0.164
759.5	0.163
760	0.163
760.5	0.163
761	0.163
761.5	0.163
762	0.163
762.5	0.162
763	0.162
763.5	0.162
764	0.161
764.5	0.161
765	0.161
765.5	0.161
766	0.16
766.5	0.16
767	0.16
767.5	0.16
768	0.16
768.5	0.16
769	0.159
769.5	0.159
770	0.159
770.5	0.159
771	0.159
771.5	0.158
772	0.158
772.5	0.158
773	0.158
773.5	0.157
774	0.157
774.5	0.157
775	0.157
775.5	0.157
776	0.156
776.5	0.156
777	0.156
777.5	0.156
778	0.155
778.5	0.155
779	0.155
779.5	0.155
780	0.155
780.5	0.155
781	0.154
781.5	0.154
782	0.154
782.5	0.153
783	0.153
783.5	0.153
784	0.153
784.5	0.153
785	0.153
785.5	0.153
786	0.153
786.5	0.152
787	0.152
787.5	0.152
788	0.152
788.5	0.152
789	0.152
789.5	0.151
790	0.151
790.5	0.151
791	0.151
791.5	0.151
792	0.151
792.5	0.15
793	0.15
793.5	0.15
794	0.15
794.5	0.15
795	0.15
795.5	0.149
796	0.149
796.5	0.149
797	0.149
797.5	0.149
798	0.149
798.5	0.149
799	0.148
799.5	0.148
800	0.148

## Sheet: Figure3c
Pt@TpBpy-NS		Pt@TpBpy-2-NS		Pt@TpBD-NS
Irradition Time(h)	O2 evolution(μmol)	Irradition Time(h)	O2 evolution(μmol)	Irradition Time(h)	O2 evolution(μmol)
0	0	0	0	0	0
1	3.18975	1	1.38086	1	0
2	4.97543	2	2.19313	2	0
3	6.31469	3	2.84333	3	0
4	7.65395	4	3.49153	4	0
5	8.54679	5	3.89906	5	0

## Sheet: Figure3d
Samples	H2 evolution(μmol)
Pt@TpBpy-NS	9.99
Pt/TpBpy-NS	2.21
Pt@TpBpy-NS（h）	1.88
Pt@TpBpy-COF	1.87
Pt(pr)/TpBpy-NS	0.45

## Sheet: Figure3e
Irradiation Time (h)	H2 Evolution (umol)	O2 Evolution (umol)	N2 Evolution (umol)	Irradiation Time (h)	H2 Evolution (umol)	O2 Evolution (umol)	N2 Evolution (umol)	Irradiation Time (h)	H2 Evolution (umol)	O2 Evolution (umol)	N2 Evolution (umol)	Irradiation Time (h)	H2 Evolution (umol)	O2 Evolution (umol)	N2 Evolution (umol)	Irradiation Time (h)	H2 Evolution (umol)	O2 Evolution (umol)	N2 Evolution (umol)
0	0	0	0.05	5	0	0	0.04	10	0	0	0.04	15	0	0	0.05	20	0	0	0.05
1	3.3134	1.5967	0.05	6	3.19756	1.53878	0.04	11	3.05413	1.419	0.04	16	2.97	1.25037	0.05	21	2.868	1.098	0.05
2	5.06486	2.57443	0.05	7	4.85248	2.48624	0.04	12	4.69526	2.2596	0.04	17	4.60442	2.1762	0.05	22	4.47466	2.01	0.05
3	6.9899	3.43495	0.05	8	6.5598	3.2199	0.04	13	6.51567	3.138	0.04	18	6.26819	2.8134	0.05	23	6.01373	2.7	0.05
4	8.54975	4.224	0.05	9	8.37122	4.18561	0.04	14	7.95674	3.858	0.04	19	7.83972	3.6234	0.05	24	7.42867	3.42	0.05
5	9.94411	4.935	0.05	10	9.64623	4.88311	0.04	15	9.49102	4.68	0.04	20	9.40619	4.3254	0.05	25	8.87802	4.092	0.05

[truncated: 9 more sheets: Figure3f, Figure4a, Figure4b, Figure4c, Figure4d, Figure4e, Figure4f, Figure5a, Figure5d]
